# Supplementary material for: 1,1,3-Trimethyl-3-phenyl­indane
Source: Acta Crystallogr Sect E Struct Rep Online. 2008 Apr 16;64(Pt 5):o847. doi: 10.1107/S1600536808009690 (PMC2961142; doi:10.1107/S1600536808009690)
Supplement: Supplementary file 1 [file e-64-0o847-sup1.cif]

##############################################################################
###                                                                        ###
###        Electronic paper (Acta Crystallographica Section E)             ###
###                                                                        ###
##############################################################################
#                                                                            #
# This CIF contains the data in a paper accepted for publication in Acta     #
# Crystallographica Section E. It conforms to the requirements of Notes      #
# for Authors for Section E, and has been peer reviewed under the auspices   #
# of the IUCr Commission on Journals.                                        #
#                                                                            #
# Full details of the Crystallographic Information File format               #
# are given in the paper "The Crystallographic Information File (CIF):       #
# a New Standard Archive File for Crystallography" by S. R. Hall, F. H.      #
# Allen and I. D. Brown [Acta Cryst. (1991), A47, 655-685].                  #
#                                                                            #
# The current version of the core CIF dictionary is obtainable from          #
# ftp://ftp.iucr.org/pub/cif_core.dic. The current version number is 2.4.    #
#                                                                            #
# Software is freely available for graphical display of the structure(s) in  #
# this CIF.  For information consult the CIF home page http://www.iucr.org/  #
# cif/home.html                                                              #
#                                                                            #
# This file may be used for bona fide research purposes within the           #
# scientific community so long as proper attribution is given to the journal # 
# article from which it was obtained.                                        #
#                                                                            #
##############################################################################
                                             
data_global
_audit_creation_method     'SHELXL97'
_journal_date_recd_electronic     2008-03-17
_journal_date_accepted     2008-04-08
_journal_name_full     'Acta Crystallographica, Section E'
_journal_year     2008
_journal_volume     64
_journal_issue      5
_journal_page_first     o847
_journal_page_last     o847
_journal_paper_category     QO
_journal_coeditor_code     GK2139
_publ_contact_author_name     'Guo-Wei Gao'
_publ_contact_author_address
;
Department of Chemistry
Sichuan University
Chengdu 610064
People's Republic of China
;
_publ_contact_author_email     gaosunday@yahoo.com.cn
_publ_contact_author_fax     86-28-85412095
_publ_contact_author_phone     86-28-85412095
_publ_section_title
;
1,1,3-Trimethyl-3-phenylindane
;
loop_
    _publ_author_name
    _publ_author_address
    'Men, Jian'
;
College of Chemistry
Sichuan University
Chengdu 610064
People's Republic of China
;
    'Yang, Mei-Jia'
;
College of Chemistry
Sichuan University
Chengdu 610064
People's Republic of China
;
    'Jiang, Yan'
;
College of Chemistry
Sichuan University
Chengdu 610064
People's Republic of China
;
    'Chen, Hua'
;
College of Chemistry
Sichuan University
Chengdu 610064
People's Republic of China
;
    'Gao, Guo-Wei'
;
College of Chemistry
Sichuan University
Chengdu 610064
People's Republic of China
;
data_I
_chemical_name_systematic
;
1,1,3-Trimethyl-3-phenylindane
;
_chemical_name_common     1,3,3-trimethyl-1-phenylindane
_chemical_formula_moiety     'C18 H20'
_chemical_formula_sum     'C18 H20'
_chemical_formula_iupac     'C18 H20'
_chemical_formula_weight     236.34
_symmetry_cell_setting     triclinic
_symmetry_space_group_name_H-M     'P -1'
_symmetry_space_group_name_Hall     '-P 1'
loop_
    _symmetry_equiv_pos_as_xyz
    'x, y, z'
    '-x, -y, -z'
_cell_length_a     8.192(2)
_cell_length_b     8.426(3)
_cell_length_c     11.113(4)
_cell_angle_alpha     69.30(3)
_cell_angle_beta     79.44(5)
_cell_angle_gamma     80.37(2)
_cell_volume     701.0(7)
_cell_formula_units_Z     2
_cell_measurement_reflns_used     28
_cell_measurement_theta_min     4.42
_cell_measurement_theta_max     7.65
_cell_measurement_temperature     291(2)
_exptl_crystal_description     block
_exptl_crystal_colour     colourless
_exptl_crystal_size_max     0.46
_exptl_crystal_size_mid     0.44
_exptl_crystal_size_min     0.42
_exptl_crystal_density_diffrn     1.120
_exptl_crystal_density_meas     ?
_exptl_crystal_density_method     'not measured'
_exptl_crystal_F_000     256
_exptl_absorpt_coefficient_mu     0.063
_exptl_absorpt_correction_type     none
_exptl_absorpt_correction_T_min     ?
_exptl_absorpt_correction_T_max     ?
_exptl_special_details
;
^1^H NMR (400 MHz, CDCl~3~): \d = 1.03, 1.35, 1.69 (s, 3H, --CH~3~), 2.21 and
2.40 (d, 2H, --CH~2~--), 7.11--7.29 (m, 9H, Ar---H).
;
_diffrn_ambient_temperature     291(2)
_diffrn_radiation_type     MoK\a
_diffrn_radiation_wavelength     0.71073
_diffrn_radiation_source     'fine-focus sealed tube'
_diffrn_radiation_monochromator     graphite
_diffrn_measurement_device_type     'Enraf--Nonius CAD-4'
_diffrn_measurement_method     \w/2\t
_diffrn_detector_area_resol_mean     ?
_diffrn_reflns_number     3682
_diffrn_reflns_av_R_equivalents     0.0073
_diffrn_reflns_av_sigmaI/netI     0.0238
_diffrn_reflns_theta_min     2.55
_diffrn_reflns_theta_max     25.53
_diffrn_reflns_theta_full     25.53
_diffrn_measured_fraction_theta_max     0.988
_diffrn_measured_fraction_theta_full     0.988
_diffrn_reflns_limit_h_min     -9
_diffrn_reflns_limit_h_max     9
_diffrn_reflns_limit_k_min     -3
_diffrn_reflns_limit_k_max     10
_diffrn_reflns_limit_l_min     -12
_diffrn_reflns_limit_l_max     13
_diffrn_standards_number     3
_diffrn_standards_interval_count     200
_diffrn_standards_interval_time     ?
_diffrn_standards_decay_%     0.703
_refine_special_details
;
Refinement of <i>F</i>^2^ against ALL reflections. The weighted <i>R</i>-factor
<i>wR</i> and goodness of fit <i>S</i> are based on <i>F</i>^2^, conventional
<i>R</i>-factors <i>R</i> are based on <i>F</i>, with <i>F</i> set to zero for
negative <i>F</i>^2^. The threshold expression of <i>F</i>^2^ >
2\s(<i>F</i>^2^) is used only for calculating <i>R</i>-factors(gt) <i>etc</i>.
and is not relevant to the choice of reflections for refinement.
<i>R</i>-factors based on <i>F</i>^2^ are statistically about twice as large
as those based on <i>F</i>, and <i>R</i>-factors based on ALL data will be
even larger.
;
_reflns_number_total     2582
_reflns_number_gt     1770
_reflns_threshold_expression     I>2\s(I)
_refine_ls_structure_factor_coef     Fsqd
_refine_ls_matrix_type     full
_refine_ls_R_factor_all     0.0707
_refine_ls_R_factor_gt     0.0404
_refine_ls_wR_factor_gt     0.1057
_refine_ls_wR_factor_ref     0.1166
_refine_ls_goodness_of_fit_ref     1.056
_refine_ls_restrained_S_all     1.056
_refine_ls_number_reflns     2582
_refine_ls_number_parameters     170
_refine_ls_number_restraints     0
_refine_ls_hydrogen_treatment     constr
_refine_ls_weighting_scheme     calc
_refine_ls_weighting_details
       'calc w = 1/[\s^2^(Fo^2^)+(0.0549P)^2^+0.0915P] where P=(Fo^2^+2Fc^2^)/3'
_atom_sites_solution_hydrogens     geom
_atom_sites_solution_primary     direct
_atom_sites_solution_secondary     difmap
_refine_ls_shift/su_max     0.000
_refine_ls_shift/su_mean     0.000
_refine_diff_density_max     0.168
_refine_diff_density_min     -0.144
_refine_ls_extinction_method     'SHELXL97 (Sheldrick, 2008)'
_refine_ls_extinction_coef     0.154(10)
_refine_ls_extinction_expression
                                  'Fc^*^=kFc[1+0.001xFc^2^\l^3^/sin(2\q)]^-1/4^'
loop_
    _atom_type_symbol
    _atom_type_description
    _atom_type_scat_dispersion_real
    _atom_type_scat_dispersion_imag
    _atom_type_scat_source
    'C' 'C' 0.0033 0.0016
                         'International Tables Vol C Tables 4.2.6.8 and 6.1.1.4'
    'H' 'H' 0.0000 0.0000
                         'International Tables Vol C Tables 4.2.6.8 and 6.1.1.4'
_computing_data_collection     'DIFRAC (Gabe & White, 1993)'
_computing_cell_refinement     'DIFRAC (Gabe & White, 1993)'
_computing_data_reduction     'NRCVAX (Gabe <i>et al.</i>,  1989)'
_computing_structure_solution     'SHELXS97 (Sheldrick, 2008)'
_computing_structure_refinement     'SHELXL97 (Sheldrick, 2008)'
_computing_molecular_graphics     'ORTEP-3 for Windows (Farrugia, 1997)'
_computing_publication_material     'SHELXL97 (Sheldrick, 2008)'
loop_
    _atom_site_type_symbol
    _atom_site_label
    _atom_site_fract_x
    _atom_site_fract_y
    _atom_site_fract_z
    _atom_site_U_iso_or_equiv
    _atom_site_adp_type
    _atom_site_calc_flag
    _atom_site_refinement_flags
    _atom_site_occupancy
    _atom_site_disorder_assembly
    _atom_site_disorder_group
    C C18 0.39195(18) 0.00422(18) 0.21135(14) 0.0428(4) Uani d . 1 . .
    C C6 0.20481(17) 0.27044(18) 0.22736(14) 0.0436(4) Uani d . 1 . .
    C C14 0.6116(2) -0.1842(2) 0.32179(15) 0.0527(4) Uani d . 1 . .
    H H14 0.7136 -0.2011 0.3526 0.063 Uiso calc R 1 . .
    C C13 0.54458(18) -0.02135(18) 0.25548(14) 0.0421(4) Uani d . 1 . .
    C C7 0.34020(18) 0.19224(19) 0.14280(14) 0.0453(4) Uani d . 1 . .
    C C17 0.3069(2) -0.1345(2) 0.23220(17) 0.0567(4) Uani d . 1 . .
    H H17 0.2043 -0.1181 0.2025 0.068 Uiso calc R 1 . .
    C C10 0.61857(19) 0.14541(19) 0.22095(15) 0.0478(4) Uani d . 1 . .
    C C1 0.1330(2) 0.4375(2) 0.17672(18) 0.0595(5) Uani d . 1 . .
    H H1 0.1670 0.5006 0.0908 0.071 Uiso calc R 1 . .
    C C5 0.1502(2) 0.1821(2) 0.35573(16) 0.0542(4) Uani d . 1 . .
    H H5 0.1951 0.0697 0.3928 0.065 Uiso calc R 1 . .
    C C3 -0.0391(2) 0.4221(3) 0.3779(2) 0.0665(5) Uani d . 1 . .
    H H3 -0.1201 0.4724 0.4279 0.080 Uiso calc R 1 . .
    C C15 0.5266(2) -0.3214(2) 0.34208(17) 0.0606(5) Uani d . 1 . .
    H H15 0.5716 -0.4313 0.3863 0.073 Uiso calc R 1 . .
    C C2 0.0126(2) 0.5121(2) 0.2504(2) 0.0696(5) Uani d . 1 . .
    H H2 -0.0339 0.6240 0.2137 0.083 Uiso calc R 1 . .
    C C4 0.0303(2) 0.2575(3) 0.43009(18) 0.0653(5) Uani d . 1 . .
    H H4 -0.0034 0.1957 0.5164 0.078 Uiso calc R 1 . .
    C C9 0.5091(2) 0.2673(2) 0.11982(16) 0.0543(4) Uani d . 1 . .
    H H9A 0.5650 0.2782 0.0329 0.065 Uiso calc R 1 . .
    H H9B 0.4892 0.3795 0.1289 0.065 Uiso calc R 1 . .
    C C16 0.3754(2) -0.2966(2) 0.29712(18) 0.0640(5) Uani d . 1 . .
    H H16 0.3192 -0.3899 0.3107 0.077 Uiso calc R 1 . .
    C C8 0.2796(2) 0.2204(2) 0.01297(16) 0.0664(5) Uani d . 1 . .
    H H8A 0.3617 0.1654 -0.0374 0.100 Uiso calc R 1 . .
    H H8B 0.2635 0.3405 -0.0340 0.100 Uiso calc R 1 . .
    H H8C 0.1759 0.1728 0.0293 0.100 Uiso calc R 1 . .
    C C11 0.5994(3) 0.1997(2) 0.34135(19) 0.0690(5) Uani d . 1 . .
    H H11A 0.4832 0.2128 0.3749 0.104 Uiso calc R 1 . .
    H H11B 0.6446 0.3062 0.3180 0.104 Uiso calc R 1 . .
    H H11C 0.6585 0.1139 0.4065 0.104 Uiso calc R 1 . .
    C C12 0.8028(2) 0.1333(3) 0.1630(2) 0.0723(6) Uani d . 1 . .
    H H12A 0.8426 0.2429 0.1377 0.109 Uiso calc R 1 . .
    H H12B 0.8146 0.0980 0.0883 0.109 Uiso calc R 1 . .
    H H12C 0.8669 0.0513 0.2266 0.109 Uiso calc R 1 . .
loop_
    _atom_site_aniso_label
    _atom_site_aniso_U_11
    _atom_site_aniso_U_22
    _atom_site_aniso_U_33
    _atom_site_aniso_U_12
    _atom_site_aniso_U_13
    _atom_site_aniso_U_23
    C18 0.0409(8) 0.0477(9) 0.0410(8) -0.0052(7) -0.0006(6) -0.0185(7)
    C6 0.0386(8) 0.0477(9) 0.0461(9) -0.0021(7) -0.0125(7) -0.0155(7)
    C14 0.0555(10) 0.0501(10) 0.0506(9) 0.0029(8) -0.0100(8) -0.0171(8)
    C13 0.0434(8) 0.0441(8) 0.0388(8) -0.0017(6) -0.0031(6) -0.0162(7)
    C7 0.0423(8) 0.0506(9) 0.0411(8) -0.0023(7) -0.0078(6) -0.0131(7)
    C17 0.0481(9) 0.0637(11) 0.0656(11) -0.0115(8) -0.0018(8) -0.0309(9)
    C10 0.0422(8) 0.0472(9) 0.0537(9) -0.0060(7) -0.0078(7) -0.0155(7)
    C1 0.0623(11) 0.0537(10) 0.0595(11) -0.0005(8) -0.0128(9) -0.0157(8)
    C5 0.0530(10) 0.0568(10) 0.0482(9) 0.0022(8) -0.0064(8) -0.0158(8)
    C3 0.0483(10) 0.0852(14) 0.0811(14) 0.0089(9) -0.0138(9) -0.0509(12)
    C15 0.0738(12) 0.0422(9) 0.0581(10) -0.0012(8) -0.0002(9) -0.0138(8)
    C2 0.0668(12) 0.0601(11) 0.0882(15) 0.0127(9) -0.0238(11) -0.0348(11)
    C4 0.0590(11) 0.0837(14) 0.0536(10) -0.0014(10) -0.0020(9) -0.0289(10)
    C9 0.0491(9) 0.0510(9) 0.0525(10) -0.0069(7) -0.0026(7) -0.0063(8)
    C16 0.0715(12) 0.0493(10) 0.0735(12) -0.0191(9) 0.0083(10) -0.0267(9)
    C8 0.0659(12) 0.0851(13) 0.0473(10) 0.0056(10) -0.0148(9) -0.0236(9)
    C11 0.0802(13) 0.0639(11) 0.0758(13) -0.0119(9) -0.0212(10) -0.0317(10)
    C12 0.0464(10) 0.0720(12) 0.0943(15) -0.0103(9) -0.0070(10) -0.0219(11)
_geom_special_details
;
All e.s.d.'s (except the e.s.d. in the dihedral angle between two l.s. planes)
are estimated using the full covariance matrix. The cell e.s.d.'s are taken
into account individually in the estimation of e.s.d.'s in distances, angles
and torsion angles; correlations between e.s.d.'s in cell parameters are only
used when they are defined by crystal symmetry. An approximate (isotropic)
treatment of cell e.s.d.'s is used for estimating e.s.d.'s involving l.s.
planes.
;
loop_
    _geom_bond_atom_site_label_1
    _geom_bond_atom_site_label_2
    _geom_bond_site_symmetry_2
    _geom_bond_distance
    _geom_bond_publ_flag
    C18 C13 . 1.382(2) ?
    C18 C17 . 1.388(2) ?
    C18 C7 . 1.520(2) ?
    C6 C5 . 1.384(3) ?
    C6 C1 . 1.388(2) ?
    C6 C7 . 1.536(2) ?
    C14 C15 . 1.379(2) ?
    C14 C13 . 1.382(2) ?
    C14 H14 . 0.9300 ?
    C13 C10 . 1.519(2) ?
    C7 C8 . 1.538(2) ?
    C7 C9 . 1.558(2) ?
    C17 C16 . 1.377(3) ?
    C17 H17 . 0.9300 ?
    C10 C12 . 1.530(2) ?
    C10 C11 . 1.535(3) ?
    C10 C9 . 1.539(2) ?
    C1 C2 . 1.378(3) ?
    C1 H1 . 0.9300 ?
    C5 C4 . 1.385(2) ?
    C5 H5 . 0.9300 ?
    C3 C4 . 1.368(3) ?
    C3 C2 . 1.375(3) ?
    C3 H3 . 0.9300 ?
    C15 C16 . 1.376(3) ?
    C15 H15 . 0.9300 ?
    C2 H2 . 0.9300 ?
    C4 H4 . 0.9300 ?
    C9 H9A . 0.9700 ?
    C9 H9B . 0.9700 ?
    C16 H16 . 0.9300 ?
    C8 H8A . 0.9600 ?
    C8 H8B . 0.9600 ?
    C8 H8C . 0.9600 ?
    C11 H11A . 0.9600 ?
    C11 H11B . 0.9600 ?
    C11 H11C . 0.9600 ?
    C12 H12A . 0.9600 ?
    C12 H12B . 0.9600 ?
    C12 H12C . 0.9600 ?
loop_
    _geom_angle_atom_site_label_1
    _geom_angle_atom_site_label_2
    _geom_angle_atom_site_label_3
    _geom_angle_site_symmetry_1
    _geom_angle_site_symmetry_3
    _geom_angle
    _geom_angle_publ_flag
    C13 C18 C17 . . 119.85(15) ?
    C13 C18 C7 . . 111.75(13) ?
    C17 C18 C7 . . 128.40(14) ?
    C5 C6 C1 . . 116.91(16) ?
    C5 C6 C7 . . 122.83(14) ?
    C1 C6 C7 . . 120.26(15) ?
    C15 C14 C13 . . 119.63(16) ?
    C15 C14 H14 . . 120.2 ?
    C13 C14 H14 . . 120.2 ?
    C14 C13 C18 . . 120.23(15) ?
    C14 C13 C10 . . 128.01(14) ?
    C18 C13 C10 . . 111.76(14) ?
    C18 C7 C6 . . 112.36(13) ?
    C18 C7 C8 . . 111.23(14) ?
    C6 C7 C8 . . 109.72(13) ?
    C18 C7 C9 . . 100.82(13) ?
    C6 C7 C9 . . 111.63(13) ?
    C8 C7 C9 . . 110.83(14) ?
    C16 C17 C18 . . 119.56(16) ?
    C16 C17 H17 . . 120.2 ?
    C18 C17 H17 . . 120.2 ?
    C13 C10 C12 . . 112.22(14) ?
    C13 C10 C11 . . 110.21(14) ?
    C12 C10 C11 . . 109.67(15) ?
    C13 C10 C9 . . 101.46(13) ?
    C12 C10 C9 . . 111.39(15) ?
    C11 C10 C9 . . 111.70(15) ?
    C2 C1 C6 . . 121.72(18) ?
    C2 C1 H1 . . 119.1 ?
    C6 C1 H1 . . 119.1 ?
    C6 C5 C4 . . 121.37(17) ?
    C6 C5 H5 . . 119.3 ?
    C4 C5 H5 . . 119.3 ?
    C4 C3 C2 . . 118.96(18) ?
    C4 C3 H3 . . 120.5 ?
    C2 C3 H3 . . 120.5 ?
    C16 C15 C14 . . 120.29(16) ?
    C16 C15 H15 . . 119.9 ?
    C14 C15 H15 . . 119.9 ?
    C3 C2 C1 . . 120.35(18) ?
    C3 C2 H2 . . 119.8 ?
    C1 C2 H2 . . 119.8 ?
    C3 C4 C5 . . 120.67(18) ?
    C3 C4 H4 . . 119.7 ?
    C5 C4 H4 . . 119.7 ?
    C10 C9 C7 . . 108.20(13) ?
    C10 C9 H9A . . 110.1 ?
    C7 C9 H9A . . 110.1 ?
    C10 C9 H9B . . 110.1 ?
    C7 C9 H9B . . 110.1 ?
    H9A C9 H9B . . 108.4 ?
    C15 C16 C17 . . 120.42(16) ?
    C15 C16 H16 . . 119.8 ?
    C17 C16 H16 . . 119.8 ?
    C7 C8 H8A . . 109.5 ?
    C7 C8 H8B . . 109.5 ?
    H8A C8 H8B . . 109.5 ?
    C7 C8 H8C . . 109.5 ?
    H8A C8 H8C . . 109.5 ?
    H8B C8 H8C . . 109.5 ?
    C10 C11 H11A . . 109.5 ?
    C10 C11 H11B . . 109.5 ?
    H11A C11 H11B . . 109.5 ?
    C10 C11 H11C . . 109.5 ?
    H11A C11 H11C . . 109.5 ?
    H11B C11 H11C . . 109.5 ?
    C10 C12 H12A . . 109.5 ?
    C10 C12 H12B . . 109.5 ?
    H12A C12 H12B . . 109.5 ?
    C10 C12 H12C . . 109.5 ?
    H12A C12 H12C . . 109.5 ?
    H12B C12 H12C . . 109.5 ?
