# Supplementary material for: 1,1,3-Trimethyl-3-phenyl­indane
Source: Acta Crystallogr Sect E Struct Rep Online. 2008 Apr 16;64(Pt 5):o847. doi: 10.1107/S1600536808009690 (PMC2961142; doi:10.1107/S1600536808009690)
Supplement: Supplementary file 2 [file e-64-0o847-Isup2.hkl]

# 
# h,k,l, Fc-squared, Fo-squared, sigma(Fo-squared) and status flag 
# 
data_I
_shelx_title ' MJ1 in p-1' 
_shelx_refln_list_code          4 
_shelx_F_calc_maximum       73.23 
_exptl_crystal_F_000       256.00 
_reflns_d_resolution_high  0.8247 
 
loop_ 
 _symmetry_equiv_pos_as_xyz 
 'x, y, z' 
 '-x, -y, -z' 
 
_cell_length_a     8.1917 
_cell_length_b     8.4256 
_cell_length_c    11.1132 
_cell_angle_alpha  69.303 
_cell_angle_beta   79.436 
_cell_angle_gamma  80.374 
 
_shelx_F_squared_multiplier     1.000 
 
loop_ 
 _refln_index_h 
 _refln_index_k 
 _refln_index_l 
 _refln_F_squared_calc 
 _refln_F_squared_meas 
 _refln_F_squared_sigma 
 _refln_observed_status 
   1   0   0     1157.78     1055.33      7.15 o 
   2   0   0      266.37      240.09      1.09 o 
   3   0   0       54.89       49.23      0.62 o 
   4   0   0       27.83       32.94      0.62 o 
   5   0   0      173.91      184.33      1.61 o 
   6   0   0       81.63       87.91      1.30 o 
   7   0   0        1.42        1.23      0.51 o 
   8   0   0        6.36        6.08      0.73 o 
   9   0   0        8.00        9.44      0.76 o 
  -9   1   0        0.18        0.73      1.20 o 
  -8   1   0        3.51        4.92      0.75 o 
  -7   1   0        1.76        2.06      0.62 o 
  -6   1   0       41.85       42.98      1.34 o 
  -5   1   0       29.47       31.65      1.04 o 
  -4   1   0      130.38      140.30      1.76 o 
  -3   1   0       50.23       48.29      0.90 o 
  -2   1   0       29.70       29.46      0.60 o 
  -1   1   0      921.00      896.28     10.95 o 
   0   1   0      382.72      384.05      1.01 o 
   1   1   0     3297.31     3373.51     17.02 o 
   2   1   0     1724.31     1652.43     13.39 o 
   3   1   0       41.54       39.14      0.56 o 
   4   1   0      154.24      167.11      1.33 o 
   5   1   0        9.13        9.36      0.43 o 
   6   1   0        0.76        0.06      0.59 o 
   7   1   0       16.49       15.58      0.70 o 
   8   1   0        1.60        2.11      0.58 o 
   9   1   0        7.66        9.58      0.75 o 
  -9   2   0       16.24       19.30      1.49 o 
  -8   2   0        0.86        0.70      1.10 o 
  -7   2   0       28.46       26.01      1.33 o 
  -6   2   0        5.44        4.73      0.73 o 
  -5   2   0        0.56        0.00      0.76 o 
  -4   2   0       34.57       32.86      0.94 o 
  -3   2   0       14.00       10.75      0.54 o 
  -2   2   0       82.96       77.22      1.08 o 
  -1   2   0      281.14      254.47      1.73 o 
   0   2   0     1686.87     1694.55     12.78 o 
   1   2   0     1264.96     1252.60     11.28 o 
   2   2   0      227.67      228.67      1.42 o 
   3   2   0       52.50       53.46      0.69 o 
   4   2   0       73.73       76.49      0.96 o 
   5   2   0        0.52        0.00      0.51 o 
   6   2   0       23.99       24.96      0.73 o 
   7   2   0       28.12       26.03      0.88 o 
   8   2   0        3.90        3.91      0.52 o 
   9   2   0        1.37        3.35      0.52 o 
  -8   3   0        6.13        5.70      0.86 o 
  -7   3   0       45.15       51.38      1.80 o 
  -6   3   0      102.53      102.70      2.26 o 
  -5   3   0       48.48       47.57      1.45 o 
  -4   3   0        1.30        2.05      0.45 o 
  -3   3   0       19.03       20.71      0.75 o 
  -2   3   0      123.49      133.76      1.64 o 
  -1   3   0     1060.65     1113.80      4.59 o 
   0   3   0      593.42      605.69      1.60 o 
   1   3   0        0.08        0.87      0.24 o 
   2   3   0      490.91      494.03      2.14 o 
   3   3   0      536.25      560.30      2.51 o 
   4   3   0      298.43      292.27      2.09 o 
   5   3   0        0.42        1.01      0.44 o 
   6   3   0        5.62        6.80      0.60 o 
   7   3   0        4.27        2.87      0.88 o 
   8   3   0        1.38        0.66      0.94 o 
   9   3   0        1.32        2.68      0.79 o 
  -8   4   0        0.57        0.38      1.36 o 
  -7   4   0       12.82       14.03      1.21 o 
  -6   4   0        9.00        8.61      0.98 o 
  -5   4   0      152.61      158.39      2.61 o 
  -4   4   0       10.05        9.53      0.70 o 
  -3   4   0        0.10        0.63      0.65 o 
  -2   4   0      144.60      148.98      1.96 o 
  -1   4   0      126.06      132.86      1.78 o 
   0   4   0      191.34      213.67      1.53 o 
   1   4   0       51.26       53.28      0.77 o 
   2   4   0      154.09      166.84      1.45 o 
   3   4   0        0.81        0.82      0.48 o 
   4   4   0       70.53       66.85      1.30 o 
   5   4   0       66.26       64.12      1.23 o 
   6   4   0        5.97        5.70      0.52 o 
   7   4   0        6.59        4.55      0.68 o 
   8   4   0        7.58        6.62      0.81 o 
   9   4   0        2.22        3.99      0.77 o 
  -7   5   0        3.03        2.79      0.72 o 
  -6   5   0        3.39        2.54      1.38 o 
  -5   5   0        0.01        0.59      0.92 o 
  -4   5   0       86.49       85.41      1.98 o 
  -3   5   0        0.92        0.76      0.74 o 
  -2   5   0        0.57        0.00      0.75 o 
  -1   5   0       17.66       16.22      0.81 o 
   0   5   0       39.48       43.85      0.81 o 
   1   5   0      193.93      214.30      1.77 o 
   2   5   0        0.00        0.00      0.55 o 
   3   5   0       41.23       37.16      0.91 o 
   4   5   0       44.14       43.88      1.06 o 
   5   5   0        0.93        0.00      0.65 o 
   6   5   0       21.35       20.18      0.96 o 
   7   5   0        6.93        7.53      0.63 o 
   8   5   0        0.10        1.39      0.55 o 
  -6   6   0        0.31        0.91      1.09 o 
  -5   6   0        2.91        4.46      0.75 o 
  -4   6   0       10.14        7.86      0.85 o 
  -3   6   0       17.75       15.09      1.01 o 
  -2   6   0       25.14       23.36      1.08 o 
  -1   6   0        0.73        0.49      0.80 o 
   0   6   0       64.66       57.44      1.05 o 
   1   6   0      306.59      307.13      2.43 o 
   2   6   0       90.31       88.75      1.32 o 
   3   6   0        3.27        4.14      0.54 o 
   4   6   0       62.57       63.69      1.42 o 
   5   6   0       30.41       25.13      1.02 o 
   6   6   0        2.46        3.39      0.52 o 
   7   6   0        0.15        1.35      0.44 o 
   8   6   0        1.35        0.89      1.00 o 
  -5   7   0        0.08        0.00      1.15 o 
  -4   7   0       13.19       12.45      1.10 o 
  -3   7   0        0.10        0.00      1.08 o 
  -2   7   0        2.03        0.71      1.07 o 
  -1   7   0        0.20        0.00      0.95 o 
   0   7   0       68.43       65.98      1.28 o 
   1   7   0       43.52       40.21      1.49 o 
   2   7   0        3.89        3.94      0.55 o 
   3   7   0       18.42       14.75      0.95 o 
   4   7   0        0.16        0.00      0.87 o 
   5   7   0        8.38        7.69      0.63 o 
   6   7   0       12.80       13.99      1.01 o 
   7   7   0       13.29       14.02      0.97 o 
  -4   8   0        1.86        1.77      1.56 o 
  -3   8   0        0.75        0.00      1.36 o 
  -2   8   0        4.11        5.09      0.86 o 
  -1   8   0        0.01        0.00      1.27 o 
   0   8   0        0.72        0.36      0.75 o 
   1   8   0        3.01        3.77      0.69 o 
   2   8   0        4.95        3.41      1.03 o 
   3   8   0        0.09        0.74      0.80 o 
   4   8   0       35.20       37.97      1.42 o 
   5   8   0        0.20        0.50      0.96 o 
   6   8   0        0.07        0.18      0.97 o 
  -2   9   0        0.32        0.22      1.39 o 
  -1   9   0        8.14        7.89      1.02 o 
   0   9   0        0.11        0.00      0.98 o 
   1   9   0        0.95        0.00      0.95 o 
   2   9   0        0.02        0.00      0.82 o 
   3   9   0        0.95        1.82      0.68 o 
   4   9   0        0.18        1.47      0.86 o 
  -3  -9   1        2.76        3.75      1.53 o 
  -2  -9   1        6.53        9.48      1.14 o 
  -1  -9   1        0.04        1.54      1.27 o 
   0  -9   1        0.23        1.08      0.76 o 
   1  -9   1        0.60        2.76      0.66 o 
  -5  -8   1       13.29       14.82      1.31 o 
  -4  -8   1        2.31        2.10      1.47 o 
  -3  -8   1        7.77        8.84      1.05 o 
  -2  -8   1        2.21        1.00      1.32 o 
  -1  -8   1        0.00        0.00      1.23 o 
   0  -8   1       15.57       17.25      1.22 o 
   1  -8   1        0.77        1.70      1.27 o 
   2  -8   1       11.75       12.43      1.12 o 
   3  -8   1        5.18        4.68      0.82 o 
  -6  -7   1        0.04        1.51      1.06 o 
  -5  -7   1        3.69        1.43      1.45 o 
  -4  -7   1       24.95       25.14      1.47 o 
  -3  -7   1        0.01        0.29      1.13 o 
  -2  -7   1       14.20       13.19      1.12 o 
  -1  -7   1       17.43       16.46      1.13 o 
   0  -7   1        7.55        8.75      0.88 o 
   1  -7   1        0.19        0.00      1.10 o 
   2  -7   1       11.66        8.84      0.85 o 
   3  -7   1        0.57        0.00      1.22 o 
   4  -7   1        7.30        5.93      0.96 o 
   5  -7   1        0.36        1.94      1.05 o 
  -7  -6   1        0.02        0.45      0.78 o 
  -6  -6   1        0.10        0.00      1.22 o 
  -5  -6   1        6.34        5.23      0.88 o 
  -4  -6   1        1.58        0.00      1.21 o 
  -3  -6   1      110.17      117.73      2.41 o 
  -2  -6   1        2.96        4.79      0.71 o 
  -1  -6   1        2.60        2.95      0.67 o 
   0  -6   1        5.36        4.02      0.79 o 
   1  -6   1       29.67       29.15      1.19 o 
   2  -6   1       11.85       13.74      0.95 o 
   3  -6   1       79.39       68.06      1.84 o 
   4  -6   1       13.73       13.25      1.00 o 
   5  -6   1        4.51        4.71      0.81 o 
   6  -6   1        0.04        2.20      0.63 o 
  -8  -5   1        0.56        0.00      1.29 o 
  -7  -5   1        0.20        0.36      0.75 o 
  -5  -5   1       55.52       55.34      1.70 o 
  -4  -5   1       18.46       17.66      1.04 o 
  -3  -5   1        0.01        0.06      0.79 o 
  -2  -5   1        0.27        0.53      0.81 o 
  -1  -5   1       25.89       24.06      0.94 o 
   0  -5   1       19.00       22.55      0.91 o 
   1  -5   1       17.61       18.20      0.83 o 
   2  -5   1       13.82       11.58      0.77 o 
   3  -5   1        4.21        3.65      0.58 o 
   4  -5   1        2.27        2.44      0.58 o 
   5  -5   1        2.78        2.16      1.20 o 
   6  -5   1        6.13        5.40      0.83 o 
   7  -5   1        0.11        0.63      1.13 o 
  -8  -4   1        0.07        0.00      1.32 o 
  -7  -4   1        3.29        2.89      0.59 o 
  -5  -4   1        8.31        6.19      0.79 o 
  -4  -4   1       43.10       39.32      1.24 o 
  -3  -4   1       16.15       14.96      0.77 o 
  -2  -4   1       23.62       26.67      0.88 o 
  -1  -4   1       90.33       97.06      1.55 o 
   0  -4   1      197.09      214.78      2.35 o 
   1  -4   1      144.72      148.49      1.92 o 
   2  -4   1       10.96       12.76      0.68 o 
   3  -4   1        9.43        9.55      0.66 o 
   4  -4   1       29.75       27.38      1.07 o 
   5  -4   1        5.31        6.01      0.79 o 
   6  -4   1      100.59       98.67      2.28 o 
   7  -4   1        0.71        1.59      0.71 o 
   8  -4   1        0.50        0.00      1.22 o 
  -9  -3   1       34.82       41.22      1.89 o 
  -8  -3   1       20.78       19.13      1.28 o 
  -7  -3   1       75.27       81.32      1.52 o 
  -5  -3   1        3.93        3.54      0.52 o 
  -4  -3   1      313.52      321.23      3.08 o 
  -3  -3   1        5.81        6.04      0.48 o 
  -2  -3   1      246.94      252.43      2.30 o 
  -1  -3   1      270.49      285.40      2.34 o 
   0  -3   1       72.23       80.47      1.24 o 
   1  -3   1        7.47        7.02      0.49 o 
   2  -3   1      613.98      672.24      3.95 o 
   3  -3   1        4.90        5.06      0.46 o 
   4  -3   1       10.26       11.24      0.68 o 
   5  -3   1       76.08       69.24      1.68 o 
   6  -3   1      197.39      198.97      3.05 o 
   7  -3   1      130.79      139.44      2.93 o 
   8  -3   1        2.88        1.40      1.37 o 
  -9  -2   1        1.47        0.00      1.50 o 
  -8  -2   1       51.97       55.35      1.97 o 
  -7  -2   1       46.32       43.52      1.54 o 
  -6  -2   1        8.34        9.20      0.75 o 
  -5  -2   1      104.06      101.54      1.86 o 
  -4  -2   1      273.78      284.88      2.73 o 
  -3  -2   1       59.23       63.44      1.14 o 
  -2  -2   1      139.39      130.54      1.47 o 
  -1  -2   1        3.28        3.52      0.31 o 
   0  -2   1      186.48      192.77      1.57 o 
   1  -2   1       45.93       43.28      0.76 o 
   2  -2   1       24.84       21.51      0.63 o 
   3  -2   1      128.04      121.49      1.58 o 
   4  -2   1       72.12       67.08      1.37 o 
   5  -2   1      222.37      226.09      2.78 o 
   6  -2   1        6.76        8.34      0.76 o 
   7  -2   1       24.91       25.64      1.32 o 
   8  -2   1        6.18        7.64      0.95 o 
   9  -2   1        0.81        2.86      0.89 o 
  -9  -1   1        0.13        1.45      1.06 o 
  -8  -1   1        1.26        0.60      0.72 o 
  -7  -1   1        4.67        2.83      0.65 o 
  -6  -1   1       20.57       22.72      1.00 o 
  -5  -1   1       99.31      102.88      1.80 o 
  -4  -1   1        6.19        4.89      0.45 o 
  -3  -1   1       36.35       37.80      0.84 o 
  -2  -1   1       27.91       25.57      0.62 o 
  -1  -1   1        0.34        0.00      0.42 o 
   0  -1   1     1798.09     1942.67     17.19 o 
   1  -1   1      932.50      924.91      8.46 o 
   2  -1   1      135.26      134.92      1.31 o 
   3  -1   1       59.26       56.76      0.98 o 
   4  -1   1        0.00        0.34      0.51 o 
   5  -1   1       39.60       38.94      1.10 o 
   6  -1   1        8.12       11.01      0.71 o 
   7  -1   1       49.16       47.40      1.62 o 
   8  -1   1        8.50        9.20      0.91 o 
   9  -1   1        0.00        1.97      1.15 o 
  -9   0   1        0.18        0.00      1.32 o 
  -8   0   1        2.41        1.66      1.17 o 
  -7   0   1        2.94        2.01      0.68 o 
  -6   0   1        1.71        3.90      0.52 o 
  -5   0   1      340.61      326.99      3.09 o 
  -4   0   1      175.17      171.51      1.97 o 
  -3   0   1      544.71      496.46      2.95 o 
  -2   0   1      154.73      130.34      1.23 o 
  -1   0   1       17.23       17.76      0.39 o 
   1   0   1     1307.38     1284.19      8.70 o 
   2   0   1     2207.63     2080.94     14.55 o 
   3   0   1       30.02       30.68      0.51 o 
   4   0   1      107.33      125.70      1.15 o 
   5   0   1       32.31       33.34      0.70 o 
   6   0   1        3.74        4.06      0.37 o 
   7   0   1        6.30        6.98      0.56 o 
   8   0   1        1.93        1.50      0.83 o 
   9   0   1        2.78        2.82      0.64 o 
  -9   1   1        4.51        2.54      1.03 o 
  -8   1   1        0.22        0.61      0.91 o 
  -7   1   1        0.13        0.00      0.94 o 
  -6   1   1       15.71       14.73      0.83 o 
  -5   1   1       38.15       41.95      1.17 o 
  -4   1   1      440.74      449.16      3.24 o 
  -3   1   1       61.30       58.00      0.99 o 
  -2   1   1      106.17      106.70      1.13 o 
  -1   1   1      228.32      206.62      1.27 o 
   0   1   1      591.16      553.26      5.02 o 
   1   1   1      330.92      315.08      1.02 o 
   2   1   1      686.00      667.85      1.89 o 
   3   1   1     1290.04     1293.31      4.56 o 
   4   1   1      225.19      252.66      1.66 o 
   5   1   1       11.87        7.37      0.44 o 
   6   1   1       13.89       12.90      0.53 o 
   7   1   1       13.42       10.76      0.64 o 
   8   1   1        7.01        7.24      0.62 o 
   9   1   1        2.01        3.45      0.57 o 
  -9   2   1        0.02        0.37      1.17 o 
  -8   2   1        0.64        2.24      0.57 o 
  -7   2   1        3.32        3.68      0.73 o 
  -6   2   1       17.17       16.20      0.91 o 
  -5   2   1        0.33        0.00      0.80 o 
  -4   2   1        0.10        0.37      0.59 o 
  -3   2   1       99.18       91.62      1.38 o 
  -2   2   1      132.63      130.59      1.40 o 
  -1   2   1       36.14       37.04      0.69 o 
   0   2   1      162.55      156.83      0.88 o 
   1   2   1     1043.41     1018.81      9.46 o 
   2   2   1     1254.57     1237.51     11.74 o 
   3   2   1       22.10       25.46      0.49 o 
   4   2   1        0.61        0.00      0.39 o 
   5   2   1        1.06        0.29      0.44 o 
   6   2   1        0.06        0.50      0.56 o 
   7   2   1      147.00      134.26      1.78 o 
   8   2   1        9.16        7.77      0.64 o 
   9   2   1        0.18        0.00      0.84 o 
  -8   3   1        6.98        6.74      1.04 o 
  -7   3   1       28.46       31.79      1.46 o 
  -6   3   1      184.45      186.03      2.99 o 
  -5   3   1        0.09        0.33      0.84 o 
  -4   3   1        4.32        4.35      0.48 o 
  -3   3   1      110.17      112.27      1.63 o 
  -2   3   1        1.07        1.05      0.61 o 
  -1   3   1       25.09       18.88      0.59 o 
   0   3   1        6.48        7.86      0.28 o 
   1   3   1       45.49       44.26      0.59 o 
   2   3   1      201.14      190.93      1.27 o 
   3   3   1      391.82      410.62      2.06 o 
   4   3   1      128.07      135.12      1.40 o 
   5   3   1        0.73        0.00      0.52 o 
   6   3   1      215.99      214.12      2.06 o 
   7   3   1       76.20       71.85      1.34 o 
   8   3   1       26.48       22.32      0.89 o 
   9   3   1        0.06        0.00      1.20 o 
  -8   4   1        7.77        9.23      0.95 o 
  -7   4   1        9.85        7.99      0.93 o 
  -6   4   1      152.60      150.53      2.83 o 
  -5   4   1       79.75       74.61      1.90 o 
  -4   4   1       94.36       95.42      1.86 o 
  -3   4   1        7.93        6.75      0.53 o 
  -2   4   1       25.70       25.67      0.86 o 
  -1   4   1       40.75       35.79      0.92 o 
   0   4   1      389.65      408.64      2.07 o 
   1   4   1      262.80      279.49      1.70 o 
   2   4   1       11.76       17.45      0.48 o 
   3   4   1       49.89       56.48      0.93 o 
   4   4   1        0.77        1.63      0.34 o 
   5   4   1        0.07        0.00      0.53 o 
   6   4   1      133.13      137.83      1.77 o 
   7   4   1       29.96       34.79      1.00 o 
   8   4   1        0.26        0.00      0.75 o 
   9   4   1        0.04        0.20      1.27 o 
  -7   5   1        0.69        0.00      1.29 o 
  -6   5   1       11.29       12.01      1.05 o 
  -5   5   1       19.06       20.17      1.09 o 
  -4   5   1       12.86       11.81      0.90 o 
  -3   5   1        5.58        4.89      0.60 o 
  -2   5   1        5.76        6.50      0.53 o 
  -1   5   1        1.63        4.50      0.46 o 
   0   5   1       50.19       50.40      0.85 o 
   1   5   1       52.24       62.99      0.95 o 
   2   5   1       71.02       59.00      0.94 o 
   3   5   1       69.88       76.27      1.21 o 
   4   5   1        4.82        4.48      0.51 o 
   5   5   1       52.76       50.99      1.16 o 
   6   5   1        2.84        2.33      0.43 o 
   7   5   1        0.14        0.45      0.66 o 
   8   5   1        0.67        0.00      0.90 o 
   9   5   1        0.50        0.85      1.29 o 
  -6   6   1        1.04        1.97      0.63 o 
  -5   6   1       12.57       13.93      0.96 o 
  -4   6   1       37.90       36.43      1.57 o 
  -3   6   1        5.03        4.49      0.71 o 
  -2   6   1        2.20        1.80      0.91 o 
  -1   6   1       32.02       29.35      1.09 o 
   0   6   1        2.08        3.00      0.32 o 
   1   6   1       29.76       33.95      0.84 o 
   2   6   1        8.49        6.40      0.46 o 
   3   6   1        0.01        0.00      0.58 o 
   4   6   1        8.27        6.92      0.48 o 
   5   6   1       22.98       19.65      0.91 o 
   6   6   1        2.05        0.63      0.75 o 
   7   6   1        8.05        9.32      0.69 o 
   8   6   1        5.03        3.79      0.75 o 
  -5   7   1        0.07        0.00      1.27 o 
  -4   7   1       10.29        9.55      1.01 o 
  -3   7   1       20.26       18.65      1.18 o 
  -2   7   1       12.73       13.12      0.94 o 
  -1   7   1        2.69        3.83      0.65 o 
   0   7   1       32.60       28.03      0.86 o 
   1   7   1       68.58       65.88      1.83 o 
   2   7   1       54.89       49.76      1.12 o 
   3   7   1       39.76       41.34      1.05 o 
   4   7   1        4.23        8.07      0.67 o 
   5   7   1       21.74       18.13      0.88 o 
   6   7   1        1.53        0.43      0.83 o 
   7   7   1        0.04        0.00      0.92 o 
  -4   8   1        0.55        0.51      1.21 o 
  -3   8   1        0.00        0.00      1.25 o 
  -2   8   1        1.42        1.07      1.21 o 
  -1   8   1       28.75       25.46      1.33 o 
   0   8   1        1.86        1.32      0.55 o 
   1   8   1        9.66       10.31      0.86 o 
   2   8   1        7.93        8.42      0.61 o 
   3   8   1        0.38        0.32      0.77 o 
   4   8   1        3.37        3.30      0.64 o 
   5   8   1        7.53        9.28      0.72 o 
   6   8   1        4.09        4.98      0.92 o 
  -2   9   1        2.38        0.42      1.46 o 
  -1   9   1        2.89        5.69      0.80 o 
   0   9   1        0.04        0.00      0.87 o 
   1   9   1       16.53       15.48      0.86 o 
   2   9   1        0.83        1.68      0.53 o 
   3   9   1        0.49        0.00      0.91 o 
   4   9   1        0.30        0.18      0.89 o 
  -4  -8   2        6.59        8.24      1.03 o 
  -3  -8   2        8.28        8.18      1.10 o 
  -2  -8   2        9.24       11.31      1.13 o 
  -1  -8   2        6.46        7.92      1.10 o 
   0  -8   2        0.15        1.29      1.25 o 
   1  -8   2        0.19        0.19      1.07 o 
   2  -8   2        3.27        1.21      1.35 o 
   3  -8   2        0.63        1.53      0.77 o 
  -6  -7   2        6.55        6.74      0.95 o 
  -5  -7   2        0.00        0.00      1.28 o 
  -4  -7   2        2.73        1.42      1.27 o 
  -3  -7   2       16.89       18.00      1.21 o 
  -2  -7   2       28.20       30.75      1.50 o 
  -1  -7   2        2.97        0.76      1.32 o 
   0  -7   2       18.78       19.81      1.22 o 
   1  -7   2        1.91        3.26      0.63 o 
   2  -7   2        4.74        1.60      1.19 o 
   3  -7   2        3.49        3.29      0.80 o 
   4  -7   2        2.11        1.45      1.13 o 
   5  -7   2        1.20        0.00      1.40 o 
  -7  -6   2        0.32        1.31      0.62 o 
  -6  -6   2        1.09        0.74      1.19 o 
  -5  -6   2        7.61        4.64      1.55 o 
  -4  -6   2        4.05        2.90      0.76 o 
  -3  -6   2       42.41       43.33      1.59 o 
  -2  -6   2      251.63      256.84      3.61 o 
  -1  -6   2       58.65       59.94      1.74 o 
   0  -6   2      144.29      146.73      2.69 o 
   1  -6   2       10.68       12.50      0.95 o 
   2  -6   2       20.54       15.22      0.97 o 
   3  -6   2       11.27        6.72      0.89 o 
   4  -6   2        0.02        0.00      1.19 o 
   5  -6   2        7.47        7.54      0.94 o 
   6  -6   2        2.24        3.12      0.85 o 
  -8  -5   2        0.05        0.00      1.33 o 
  -7  -5   2        0.78        0.00      0.90 o 
  -5  -5   2       38.71       37.74      1.50 o 
  -4  -5   2        1.45        0.92      0.99 o 
  -3  -5   2        6.14        5.76      0.61 o 
  -2  -5   2      176.07      176.18      2.62 o 
  -1  -5   2      221.16      220.33      2.82 o 
   0  -5   2        0.01        0.23      0.83 o 
   1  -5   2       37.17       40.78      1.26 o 
   2  -5   2       11.40       12.54      0.86 o 
   3  -5   2       47.40       41.55      1.35 o 
   4  -5   2       27.43       26.42      1.22 o 
   5  -5   2        1.55        1.62      1.12 o 
   6  -5   2        1.72        1.31      1.26 o 
   7  -5   2        2.50        3.60      1.62 o 
  -8  -4   2        0.77        1.56      1.14 o 
  -7  -4   2        0.85        0.95      0.78 o 
  -5  -4   2        6.86        6.93      0.74 o 
  -4  -4   2        3.51        4.26      0.55 o 
  -3  -4   2       36.35       37.13      1.16 o 
  -2  -4   2        0.02        0.30      0.72 o 
  -1  -4   2       24.76       27.26      0.90 o 
   0  -4   2        6.89        3.03      0.47 o 
   1  -4   2       36.97       32.34      0.99 o 
   2  -4   2       21.03       23.21      0.93 o 
   3  -4   2        2.31        2.51      0.53 o 
   4  -4   2       75.39       67.11      1.73 o 
   5  -4   2       39.09       38.60      1.45 o 
   6  -4   2        0.08        0.00      1.18 o 
   7  -4   2        0.93        0.34      1.16 o 
   8  -4   2        0.18        0.00      1.28 o 
  -9  -3   2        3.91        1.92      1.72 o 
  -8  -3   2        2.39        0.00      1.53 o 
  -7  -3   2       14.66       17.94      0.83 o 
  -5  -3   2       49.26       54.79      1.50 o 
  -4  -3   2       99.40      100.58      1.84 o 
  -3  -3   2       45.54       52.36      1.27 o 
  -2  -3   2       11.41       12.54      0.60 o 
  -1  -3   2      108.58      108.92      1.59 o 
   0  -3   2        5.64        7.51      0.52 o 
   1  -3   2      408.49      473.58      3.21 o 
   2  -3   2      183.44      189.68      2.12 o 
   3  -3   2        7.05        7.29      0.56 o 
   4  -3   2       11.71       10.65      0.71 o 
   5  -3   2        2.56        1.56      1.09 o 
   6  -3   2       32.57       37.46      1.44 o 
   7  -3   2       12.23       10.99      1.01 o 
   8  -3   2        0.27        1.96      0.64 o 
  -9  -2   2       11.00       14.31      1.32 o 
  -8  -2   2        0.02        0.56      1.40 o 
  -7  -2   2       59.43       60.83      1.89 o 
  -6  -2   2        0.28        0.00      0.99 o 
  -5  -2   2       79.65       81.93      1.77 o 
  -4  -2   2       48.24       47.71      1.17 o 
  -3  -2   2      252.90      277.55      2.60 o 
  -2  -2   2       28.67       33.39      0.85 o 
  -1  -2   2       98.88      102.75      1.30 o 
   0  -2   2      171.53      178.73      1.69 o 
   1  -2   2      153.18      166.04      1.64 o 
   2  -2   2      964.98     1039.95      4.55 o 
   3  -2   2        5.48        5.60      0.48 o 
   4  -2   2       46.46       40.36      1.08 o 
   5  -2   2       38.98       38.70      1.24 o 
   6  -2   2        0.95        2.99      0.57 o 
   7  -2   2       91.25       99.17      1.64 o 
   8  -2   2       24.53       26.21      1.48 o 
   9  -2   2        8.93       10.27      1.31 o 
  -9  -1   2        0.06        0.64      1.19 o 
  -8  -1   2        0.39        1.36      0.80 o 
  -7  -1   2       47.63       50.09      1.65 o 
  -6  -1   2       31.16       32.68      1.32 o 
  -5  -1   2       22.96       22.13      0.94 o 
  -4  -1   2        1.11        0.24      0.66 o 
  -3  -1   2       49.97       55.86      1.08 o 
  -2  -1   2       63.70       65.77      1.01 o 
  -1  -1   2      650.34      628.45      2.91 o 
   0  -1   2       64.88       61.76      0.83 o 
   1  -1   2      298.66      292.96      1.83 o 
   2  -1   2       92.14       90.34      1.14 o 
   3  -1   2       21.98       20.56      0.64 o 
   4  -1   2      206.37      216.21      2.28 o 
   5  -1   2        9.90       12.20      0.69 o 
   6  -1   2       39.24       39.86      1.31 o 
   7  -1   2        9.28        8.58      0.82 o 
   8  -1   2       48.94       48.87      1.77 o 
   9  -1   2        9.79        9.33      1.20 o 
  -9   0   2        0.00        0.26      1.10 o 
  -8   0   2        1.25        0.22      1.21 o 
  -7   0   2        0.72        0.00      0.99 o 
  -6   0   2        5.22        4.88      0.70 o 
  -5   0   2       96.58       93.60      1.73 o 
  -4   0   2      319.41      320.56      2.82 o 
  -3   0   2      105.05       92.90      1.33 o 
  -2   0   2      723.48      681.89      3.13 o 
  -1   0   2     1574.26     1550.83     16.59 o 
   0   0   2     5361.95     6013.30     25.15 o 
   1   0   2      199.76      173.64      0.94 o 
   2   0   2      354.41      340.84      1.48 o 
   3   0   2      243.69      240.81      1.02 o 
   4   0   2       66.16       67.05      0.85 o 
   5   0   2      194.57      205.25      1.71 o 
   6   0   2        5.57        5.27      0.41 o 
   7   0   2       12.77       15.64      0.66 o 
   8   0   2        1.38        2.01      0.56 o 
   9   0   2        0.36        0.00      0.92 o 
  -9   1   2        0.00        0.21      1.29 o 
  -8   1   2        3.71        4.36      1.19 o 
  -7   1   2        8.89        5.87      0.80 o 
  -6   1   2        0.70        0.64      0.90 o 
  -5   1   2        0.16        0.00      0.64 o 
  -4   1   2      373.60      407.21      3.25 o 
  -3   1   2       49.31       55.08      1.03 o 
  -2   1   2     1169.70     1174.41      4.25 o 
  -1   1   2     5251.00     5193.14     35.66 o 
   0   1   2     1891.80     1935.10     12.22 o 
   1   1   2     3570.25     3562.07     18.47 o 
   2   1   2     3124.63     2978.72     18.78 o 
   3   1   2      211.40      200.70      1.25 o 
   4   1   2       75.33       72.68      0.87 o 
   5   1   2       10.01       12.02      0.47 o 
   6   1   2        1.67        0.51      0.57 o 
   7   1   2      154.95      148.64      1.81 o 
   8   1   2        7.98        7.91      0.61 o 
   9   1   2        3.55        3.59      0.67 o 
  -9   2   2        0.42        0.00      1.46 o 
  -8   2   2       12.64       15.28      1.21 o 
  -7   2   2        0.47        0.00      0.93 o 
  -6   2   2        0.66        0.77      0.68 o 
  -5   2   2       10.10       10.43      0.70 o 
  -4   2   2       72.36       71.37      1.39 o 
  -3   2   2      219.35      217.92      2.12 o 
  -2   2   2       46.31       38.66      0.82 o 
  -1   2   2        8.65        5.75      0.34 o 
   0   2   2      162.53      158.09      0.92 o 
   1   2   2     1820.58     1765.49     13.46 o 
   2   2   2     1190.20     1143.37     11.39 o 
   3   2   2      746.84      710.97      2.51 o 
   4   2   2      148.98      127.58      1.20 o 
   5   2   2       14.20       12.12      0.46 o 
   6   2   2        2.10        0.78      0.57 o 
   7   2   2       22.54       25.12      0.86 o 
   8   2   2        7.82        7.49      0.57 o 
   9   2   2        0.77        0.00      0.89 o 
  -8   3   2        0.24        0.00      1.32 o 
  -7   3   2        0.12        0.00      1.03 o 
  -6   3   2       32.99       30.32      1.32 o 
  -5   3   2        1.46        1.15      0.46 o 
  -4   3   2       51.14       46.45      1.27 o 
  -3   3   2       16.80       17.51      0.71 o 
  -2   3   2      169.41      155.57      1.75 o 
  -1   3   2        1.27        1.88      0.29 o 
   0   3   2       60.31       52.58      0.64 o 
   1   3   2       33.99       37.66      0.54 o 
   2   3   2      221.32      231.38      1.39 o 
   3   3   2      671.39      674.69      2.65 o 
   4   3   2      300.69      289.07      1.89 o 
   5   3   2        5.83        6.20      0.42 o 
   6   3   2       10.38        9.23      0.54 o 
   7   3   2       31.85       28.91      0.90 o 
   8   3   2        8.37        9.39      0.63 o 
   9   3   2        3.24        2.86      0.71 o 
  -8   4   2        0.13        0.32      1.33 o 
  -7   4   2       11.56       11.79      1.05 o 
  -6   4   2        5.21        5.84      0.85 o 
  -5   4   2      160.96      162.45      2.81 o 
  -4   4   2       55.06       50.73      1.83 o 
  -3   4   2      114.80      124.29      2.16 o 
  -2   4   2      214.29      220.27      2.38 o 
  -1   4   2       53.91       57.80      1.11 o 
   0   4   2       60.72       54.51      0.75 o 
   1   4   2        3.35        5.27      0.31 o 
   2   4   2      516.72      515.57      2.37 o 
   3   4   2      125.13      137.39      1.31 o 
   4   4   2        2.99        2.56      0.44 o 
   5   4   2        5.99        4.92      0.42 o 
   6   4   2        6.12        5.73      0.50 o 
   7   4   2       21.19       22.10      0.87 o 
   8   4   2        1.38        1.43      0.76 o 
   9   4   2        1.27        1.68      1.22 o 
  -7   5   2        5.87        6.53      0.92 o 
  -6   5   2       30.96       36.56      1.55 o 
  -5   5   2       17.79       17.60      1.02 o 
  -4   5   2      154.08      155.05      2.59 o 
  -3   5   2      177.27      181.78      2.56 o 
  -2   5   2       65.89       69.19      1.52 o 
  -1   5   2       53.72       52.78      1.24 o 
   0   5   2       14.65       11.95      0.45 o 
   1   5   2       65.21       74.07      1.00 o 
   2   5   2       42.24       39.98      0.76 o 
   3   5   2        5.20        5.93      0.38 o 
   4   5   2        4.24        3.81      0.39 o 
   5   5   2       14.04       13.51      0.69 o 
   6   5   2       12.05       12.04      0.66 o 
   7   5   2        0.27        0.00      0.80 o 
   8   5   2       13.82       13.53      0.96 o 
   9   5   2        0.88        0.99      1.13 o 
  -6   6   2        0.52        0.54      1.23 o 
  -5   6   2        0.05        0.00      1.03 o 
  -4   6   2        0.95        0.00      1.21 o 
  -3   6   2      177.44      182.34      2.84 o 
  -2   6   2       34.50       33.99      1.21 o 
  -1   6   2        2.00        0.58      0.89 o 
   0   6   2       33.60       35.49      0.81 o 
   1   6   2       52.18       54.41      1.10 o 
   2   6   2       18.68       18.38      0.63 o 
   3   6   2      118.92      119.28      1.64 o 
   4   6   2        2.21        1.78      0.50 o 
   5   6   2        8.04        6.81      0.55 o 
   6   6   2        2.81        3.41      0.77 o 
   7   6   2        0.98        0.31      0.82 o 
   8   6   2        0.52        1.72      0.54 o 
  -5   7   2        0.31        0.10      1.08 o 
  -4   7   2       15.92       16.79      1.25 o 
  -3   7   2       23.39       21.59      1.21 o 
  -2   7   2       50.55       48.24      1.59 o 
  -1   7   2       17.00       18.55      1.02 o 
   0   7   2      126.49      122.24      1.68 o 
   1   7   2       96.43       90.70      1.99 o 
   2   7   2       12.30       10.70      0.59 o 
   3   7   2        4.50        5.90      0.63 o 
   4   7   2        9.04        8.52      0.65 o 
   5   7   2        2.33        1.11      0.82 o 
   6   7   2        0.01        0.00      0.79 o 
   7   7   2        5.54        4.91      1.11 o 
  -4   8   2        0.04        1.88      1.12 o 
  -3   8   2        2.77        3.73      0.75 o 
  -2   8   2        0.71        1.83      0.58 o 
  -1   8   2        0.18        0.00      1.22 o 
   0   8   2        8.22        8.07      0.70 o 
   1   8   2       24.96       24.75      0.99 o 
   2   8   2        0.49        0.00      0.85 o 
   3   8   2        1.43        1.84      0.59 o 
   4   8   2        7.61        7.81      0.81 o 
   5   8   2        0.40        0.54      0.84 o 
   6   8   2        0.04        0.00      0.94 o 
  -2   9   2        1.03        2.34      1.20 o 
  -1   9   2        4.57        4.17      1.35 o 
   0   9   2        0.45        0.00      0.89 o 
   1   9   2        3.76        4.93      0.75 o 
   2   9   2        2.10        2.71      0.57 o 
   3   9   2        2.48        3.38      0.63 o 
   4   9   2        1.81        2.35      0.96 o 
   5   9   2        1.59        0.47      0.76 o 
  -3  -8   3        0.22        0.00      1.44 o 
  -2  -8   3        0.50        1.72      1.25 o 
  -1  -8   3        0.02        0.00      1.39 o 
   0  -8   3       11.92       16.43      1.24 o 
   1  -8   3        4.66        4.48      1.67 o 
   2  -8   3        0.02        0.00      1.47 o 
  -5  -7   3        0.10        1.14      1.05 o 
  -4  -7   3        0.23        0.35      1.18 o 
  -3  -7   3        2.18        2.59      1.46 o 
  -2  -7   3        0.58        1.11      1.21 o 
  -1  -7   3        3.10        3.45      0.79 o 
   0  -7   3        9.16       11.83      1.08 o 
   1  -7   3        7.45        8.22      0.94 o 
   2  -7   3        0.87        0.00      1.27 o 
   3  -7   3        1.42        2.25      1.24 o 
   4  -7   3        1.53        1.94      0.69 o 
  -6  -6   3        0.09        2.20      0.97 o 
  -5  -6   3        0.43        0.96      1.00 o 
  -4  -6   3        6.36        4.33      1.48 o 
  -3  -6   3       43.30       46.36      1.66 o 
  -2  -6   3        0.00        2.10      1.18 o 
  -1  -6   3        0.47        0.27      1.19 o 
   0  -6   3       21.78       23.73      1.34 o 
   1  -6   3       10.05        9.88      0.94 o 
   2  -6   3        9.93        9.26      0.88 o 
   3  -6   3       47.87       42.31      1.61 o 
   4  -6   3        0.75        0.00      1.19 o 
   5  -6   3        0.15        0.00      1.21 o 
   6  -6   3        0.05        0.00      1.37 o 
  -7  -5   3        6.93        7.15      0.88 o 
  -5  -5   3        0.00        0.72      1.00 o 
  -4  -5   3        0.23        0.00      1.17 o 
  -3  -5   3        0.28        0.00      1.21 o 
  -2  -5   3       34.69       34.78      1.34 o 
  -1  -5   3       84.73       87.39      1.90 o 
   0  -5   3       32.05       33.83      1.29 o 
   1  -5   3       73.24       72.12      1.76 o 
   2  -5   3       15.69       14.08      0.94 o 
   3  -5   3        7.01        5.73      0.81 o 
   4  -5   3       44.52       40.34      1.49 o 
   5  -5   3        9.55        8.25      0.89 o 
   6  -5   3        0.81        0.00      1.19 o 
   7  -5   3        0.77        0.00      1.70 o 
  -8  -4   3        3.10        1.65      1.65 o 
  -7  -4   3        2.47        2.51      0.90 o 
  -5  -4   3        3.55        3.90      0.68 o 
  -4  -4   3        1.11        0.20      1.00 o 
  -3  -4   3        9.40       11.12      0.72 o 
  -2  -4   3        3.54        4.51      0.55 o 
  -1  -4   3       10.12        8.02      0.75 o 
   0  -4   3        1.59        1.31      0.72 o 
   1  -4   3       28.75       27.99      1.02 o 
   2  -4   3        4.58        3.25      0.61 o 
   3  -4   3       12.63       14.87      0.82 o 
   4  -4   3        8.04        6.16      0.82 o 
   5  -4   3        3.42        2.22      1.20 o 
   6  -4   3        0.28        0.09      1.06 o 
   7  -4   3        0.12        0.00      1.27 o 
  -8  -3   3       11.44       17.32      1.66 o 
  -7  -3   3        2.14        2.39      0.57 o 
  -5  -3   3       22.38       20.48      1.02 o 
  -4  -3   3       82.64       85.60      1.81 o 
  -3  -3   3       12.25       12.96      0.78 o 
  -2  -3   3       14.97       16.79      0.80 o 
  -1  -3   3        7.30       11.00      0.62 o 
   0  -3   3        0.35        1.13      0.63 o 
   1  -3   3       79.67       81.48      1.44 o 
   2  -3   3      240.05      260.75      2.65 o 
   3  -3   3        0.11        0.56      0.63 o 
   4  -3   3        0.17        0.00      0.83 o 
   5  -3   3       61.87       54.40      1.62 o 
   6  -3   3      126.53      120.37      2.49 o 
   7  -3   3       37.04       38.57      1.62 o 
   8  -3   3       32.64       38.80      1.76 o 
  -8  -2   3      116.45      125.48      3.15 o 
  -7  -2   3        0.50        1.03      1.26 o 
  -6  -2   3        1.22        0.85      1.10 o 
  -5  -2   3        0.64        0.00      0.97 o 
  -4  -2   3       14.13       16.18      0.81 o 
  -3  -2   3       82.52       86.76      1.59 o 
  -2  -2   3      205.50      213.49      2.21 o 
  -1  -2   3       89.81       93.00      1.39 o 
   0  -2   3      163.61      170.81      1.85 o 
   1  -2   3      553.27      563.29      3.35 o 
   2  -2   3        1.09        0.00      0.67 o 
   3  -2   3        8.17       12.54      0.65 o 
   4  -2   3      279.80      287.56      2.98 o 
   5  -2   3       95.10       97.78      1.92 o 
   6  -2   3      142.90      142.72      2.55 o 
   7  -2   3       24.05       23.88      1.35 o 
   8  -2   3        8.53        8.81      0.93 o 
   9  -2   3       29.51       31.32      1.79 o 
  -9  -1   3        3.87        2.13      1.60 o 
  -8  -1   3        1.06        0.23      0.88 o 
  -7  -1   3       35.23       34.04      1.46 o 
  -6  -1   3       57.92       63.79      1.79 o 
  -5  -1   3       41.22       41.03      1.31 o 
  -4  -1   3       12.31       15.50      0.72 o 
  -3  -1   3      144.83      144.17      1.92 o 
  -2  -1   3       38.48       31.83      0.83 o 
  -1  -1   3        0.13        0.09      0.47 o 
   0  -1   3      297.96      286.86      2.06 o 
   1  -1   3      121.25      116.62      1.32 o 
   2  -1   3      115.02      119.24      1.42 o 
   3  -1   3      244.58      255.53      2.33 o 
   4  -1   3        9.34       10.72      0.60 o 
   5  -1   3      123.51      128.80      2.14 o 
   6  -1   3        0.87        0.22      0.83 o 
   7  -1   3        3.89        5.95      0.89 o 
   8  -1   3       15.38       16.14      1.23 o 
   9  -1   3        9.22       10.19      1.08 o 
  -9   0   3        0.12        1.83      0.98 o 
  -8   0   3        0.13        0.55      1.14 o 
  -7   0   3       15.89       14.47      1.00 o 
  -6   0   3       43.49       43.60      1.39 o 
  -5   0   3        0.02        0.00      0.85 o 
  -4   0   3        2.25        0.05      0.77 o 
  -3   0   3       93.53       98.64      1.43 o 
  -2   0   3       65.37       56.85      0.98 o 
  -1   0   3      673.98      659.26      3.06 o 
   0   0   3       83.23       82.57      0.71 o 
   1   0   3       22.54       18.87      0.43 o 
   2   0   3       53.97       49.93      0.68 o 
   3   0   3        4.02        1.64      0.32 o 
   4   0   3        5.45        7.36      0.36 o 
   5   0   3        0.25        0.71      0.44 o 
   6   0   3        3.94        2.14      0.45 o 
   7   0   3       29.94       33.63      0.94 o 
   8   0   3        1.81        1.82      0.80 o 
   9   0   3       27.54       26.46      1.07 o 
  -9   1   3       12.06       13.70      1.18 o 
  -8   1   3        1.44        1.03      1.11 o 
  -7   1   3       17.59       18.62      1.09 o 
  -6   1   3       72.64       77.71      1.87 o 
  -5   1   3       43.20       41.64      1.23 o 
  -4   1   3      194.86      208.38      2.67 o 
  -3   1   3      169.54      170.05      1.92 o 
  -2   1   3       11.63       11.12      0.48 o 
  -1   1   3      477.30      450.13      2.47 o 
   0   1   3     1546.51     1543.39     12.56 o 
   1   1   3       44.09       40.72      0.50 o 
   2   1   3      674.10      672.56      2.18 o 
   3   1   3      439.31      456.18      2.01 o 
   4   1   3        3.09        5.76      0.30 o 
   5   1   3       36.77       34.70      0.74 o 
   6   1   3        0.51        0.00      0.56 o 
   7   1   3        2.00        0.15      0.84 o 
   8   1   3        0.11        0.04      0.69 o 
   9   1   3        1.68        2.63      0.59 o 
  -8   2   3        3.88        1.49      1.47 o 
  -7   2   3       21.89       22.21      1.18 o 
  -6   2   3        0.84        1.26      0.88 o 
  -5   2   3        0.08        0.44      0.69 o 
  -4   2   3        6.85        7.48      0.53 o 
  -3   2   3        1.73        2.27      0.36 o 
  -2   2   3      525.46      563.89      3.26 o 
  -1   2   3     1697.63     1680.34     21.04 o 
   0   2   3      882.17      874.70      2.45 o 
   1   2   3       46.45       45.08      0.54 o 
   2   2   3      127.84      121.51      0.93 o 
   3   2   3      175.06      169.07      1.25 o 
   4   2   3      770.90      764.97      3.06 o 
   5   2   3       26.33       24.49      0.61 o 
   6   2   3       17.75       15.31      0.60 o 
   7   2   3       74.00       69.25      1.31 o 
   8   2   3        6.50        7.17      0.64 o 
   9   2   3        7.91        6.57      0.86 o 
  -8   3   3        1.11        1.57      1.21 o 
  -7   3   3        2.30        3.65      0.64 o 
  -6   3   3        9.88        9.21      0.81 o 
  -5   3   3        0.07        0.00      0.84 o 
  -4   3   3        0.01        0.50      0.61 o 
  -3   3   3        8.60        6.54      0.79 o 
  -2   3   3       16.67       18.88      0.69 o 
  -1   3   3      192.52      197.18      1.89 o 
   0   3   3        1.28        2.94      0.27 o 
   1   3   3       10.99       11.30      0.35 o 
   2   3   3       99.16       97.49      0.93 o 
   3   3   3       37.03       39.24      0.67 o 
   4   3   3        0.06        0.00      0.54 o 
   5   3   3      114.48      115.29      1.35 o 
   6   3   3       33.37       29.24      0.85 o 
   7   3   3       89.43       80.81      1.42 o 
   8   3   3       27.53       23.11      0.92 o 
   9   3   3       13.70       15.82      1.36 o 
  -8   4   3       13.10       12.85      1.35 o 
  -7   4   3       55.43       58.01      2.07 o 
  -6   4   3       37.33       38.30      1.50 o 
  -5   4   3       39.43       40.72      1.43 o 
  -4   4   3       52.08       50.05      1.42 o 
  -3   4   3       23.04       19.91      0.85 o 
  -2   4   3       29.93       31.63      0.92 o 
  -1   4   3        3.62        3.44      0.41 o 
   0   4   3       34.48       34.65      0.64 o 
   1   4   3      184.89      180.14      1.36 o 
   2   4   3      267.49      262.08      1.74 o 
   3   4   3       12.64       15.83      0.47 o 
   4   4   3       58.56       56.89      0.95 o 
   5   4   3       27.76       26.90      0.73 o 
   6   4   3      104.24       98.23      1.45 o 
   7   4   3       48.53       49.42      1.15 o 
   8   4   3        0.89        2.42      0.64 o 
   9   4   3        0.19        0.00      1.20 o 
  -7   5   3       10.55        8.06      1.72 o 
  -6   5   3       24.54       27.98      1.38 o 
  -5   5   3        4.53        4.85      0.70 o 
  -4   5   3        0.03        0.37      0.83 o 
  -3   5   3       74.88       68.53      1.61 o 
  -2   5   3      324.38      314.57      3.22 o 
  -1   5   3        6.39        6.62      0.52 o 
   0   5   3        0.79        0.73      0.40 o 
   1   5   3       66.93       66.13      0.95 o 
   2   5   3      123.21      127.09      1.32 o 
   3   5   3        0.20        0.54      0.42 o 
   4   5   3        9.77        8.36      0.46 o 
   5   5   3        1.28        1.44      0.42 o 
   6   5   3       11.00       11.24      0.60 o 
   7   5   3        0.23        1.06      0.56 o 
   8   5   3        0.23        0.71      0.68 o 
   9   5   3        0.17        0.10      1.20 o 
  -6   6   3        0.65        1.52      1.23 o 
  -5   6   3        6.56        6.51      0.80 o 
  -4   6   3        1.20        1.70      0.93 o 
  -3   6   3        5.98        6.00      0.76 o 
  -2   6   3       54.40       53.75      1.56 o 
  -1   6   3       15.36       15.77      0.84 o 
   0   6   3       15.08       14.30      0.57 o 
   1   6   3        6.66        6.90      0.43 o 
   2   6   3        1.34        1.77      0.41 o 
   3   6   3       15.48       15.45      0.64 o 
   4   6   3       18.70       16.54      0.75 o 
   5   6   3        8.36        5.83      0.49 o 
   6   6   3       18.16       19.05      0.80 o 
   7   6   3        3.45        3.77      0.49 o 
   8   6   3        3.54        4.32      0.99 o 
  -5   7   3        0.24        1.57      0.64 o 
  -4   7   3        0.23        0.00      1.18 o 
  -3   7   3       31.73       29.02      1.92 o 
  -2   7   3       19.36       16.18      1.58 o 
  -1   7   3        3.38        3.57      0.66 o 
   0   7   3       67.74       66.83      1.24 o 
   1   7   3       53.36       50.68      1.53 o 
   2   7   3        0.83        1.63      0.44 o 
   3   7   3        3.33        4.19      0.45 o 
   4   7   3       29.44       24.99      0.94 o 
   5   7   3       41.76       37.27      1.04 o 
   6   7   3        6.67        5.91      0.67 o 
   7   7   3        0.16        0.00      0.78 o 
   8   7   3        0.25        0.00      0.96 o 
  -4   8   3        1.19        0.81      1.19 o 
  -3   8   3       13.39       14.98      1.17 o 
  -2   8   3       17.32       19.01      1.22 o 
  -1   8   3       12.04       12.37      1.00 o 
   0   8   3       62.47       64.53      1.36 o 
   1   8   3       68.40       69.95      1.45 o 
   2   8   3       18.60       19.70      0.87 o 
   3   8   3        1.36        0.63      0.72 o 
   4   8   3        0.39        0.00      0.74 o 
   5   8   3        1.97        0.00      0.89 o 
   6   8   3        0.02        0.00      0.83 o 
   7   8   3        0.59        0.16      1.01 o 
  -3   9   3        0.15        0.00      1.46 o 
  -2   9   3        1.76        0.05      1.26 o 
  -1   9   3        0.00        1.00      1.04 o 
   0   9   3        0.14        0.00      0.85 o 
   1   9   3       10.13       10.38      0.89 o 
   2   9   3        0.12        0.63      0.76 o 
   3   9   3        0.62        0.86      0.73 o 
   4   9   3        0.00        0.14      0.84 o 
   5   9   3        1.98        0.30      1.00 o 
   0  10   3        5.59        6.47      0.94 o 
   1  10   3        0.28        0.55      0.88 o 
   2  10   3        0.90        0.00      0.95 o 
  -1  -8   4        0.03        1.48      1.28 o 
   0  -8   4        5.02        7.50      1.11 o 
  -4  -7   4        3.16        4.03      1.21 o 
  -3  -7   4        1.50        3.24      0.85 o 
  -2  -7   4       11.19       11.69      1.14 o 
  -1  -7   4        4.48        5.16      0.88 o 
   0  -7   4        0.05        0.34      1.08 o 
   1  -7   4        2.90        3.97      0.79 o 
   2  -7   4        1.15        1.13      1.26 o 
   3  -7   4        0.01        0.00      1.45 o 
  -5  -6   4        0.00        0.31      1.14 o 
  -4  -6   4        0.46        1.15      1.25 o 
  -3  -6   4        9.75       10.32      1.02 o 
  -2  -6   4      114.69      114.05      2.66 o 
  -1  -6   4        0.48        1.43      1.15 o 
   0  -6   4       25.02       24.85      1.34 o 
   1  -6   4        0.02        1.30      0.55 o 
   2  -6   4       10.30        8.29      0.93 o 
   3  -6   4        6.69        4.74      0.83 o 
   4  -6   4        1.17        1.64      1.19 o 
   5  -6   4       12.10       11.90      1.32 o 
  -7  -5   4        0.01        0.00      0.95 o 
  -5  -5   4        0.71        1.38      1.10 o 
  -4  -5   4       20.38       21.41      1.19 o 
  -3  -5   4       80.97       87.13      2.17 o 
  -2  -5   4      132.01      137.13      2.72 o 
  -1  -5   4      269.81      271.48      3.54 o 
   0  -5   4       10.13        8.76      0.88 o 
   1  -5   4        2.44        3.12      0.74 o 
   2  -5   4       32.45       33.24      1.29 o 
   3  -5   4        4.22        2.43      1.27 o 
   4  -5   4        1.23        1.01      1.19 o 
   5  -5   4       10.52       10.36      1.04 o 
   6  -5   4        0.62        0.00      1.29 o 
  -7  -4   4        0.00        0.00      0.87 o 
  -5  -4   4       36.11       37.36      1.66 o 
  -4  -4   4        4.28        2.94      1.17 o 
  -3  -4   4       12.84       15.40      0.95 o 
  -2  -4   4        1.16        0.00      0.97 o 
  -1  -4   4        6.21        6.67      0.74 o 
   0  -4   4       12.65       10.29      0.79 o 
   1  -4   4      135.35      133.26      2.20 o 
   2  -4   4        3.74        4.08      0.54 o 
   3  -4   4       16.29       16.12      0.94 o 
   4  -4   4       23.19       22.71      1.11 o 
   5  -4   4        0.10        1.14      0.91 o 
   6  -4   4        6.33        7.97      0.86 o 
   7  -4   4        2.34        1.51      1.37 o 
  -8  -3   4        1.74        2.69      0.90 o 
  -7  -3   4        9.26       11.49      0.76 o 
  -5  -3   4        9.92        9.75      0.83 o 
  -4  -3   4        0.51        0.30      0.86 o 
  -3  -3   4        4.04        5.12      0.59 o 
  -2  -3   4       28.63       29.30      1.06 o 
  -1  -3   4        0.98        0.18      0.72 o 
   0  -3   4       29.24       32.18      1.01 o 
   1  -3   4       27.41       30.78      1.05 o 
   2  -3   4        7.53        8.42      0.62 o 
   3  -3   4        9.00        7.13      0.63 o 
   4  -3   4       41.41       36.92      1.29 o 
   5  -3   4       43.57       47.99      1.55 o 
   6  -3   4        1.75        0.82      1.11 o 
   7  -3   4        0.01        0.90      0.99 o 
   8  -3   4        4.68        8.57      1.05 o 
  -8  -2   4        1.63        0.11      1.78 o 
  -7  -2   4       32.20       32.23      2.05 o 
  -6  -2   4       39.41       41.88      1.53 o 
  -5  -2   4       25.44       24.83      1.50 o 
  -4  -2   4       62.62       59.99      1.53 o 
  -3  -2   4       42.29       39.63      1.21 o 
  -2  -2   4      181.35      186.70      2.24 o 
  -1  -2   4        9.79        6.53      0.50 o 
   0  -2   4      240.04      268.68      2.64 o 
   1  -2   4      177.11      185.63      2.10 o 
   2  -2   4      345.12      378.19      3.09 o 
   3  -2   4       55.76       56.82      1.28 o 
   4  -2   4       21.36       22.05      0.96 o 
   5  -2   4       25.18       24.01      1.12 o 
   6  -2   4        0.01        0.04      1.05 o 
   7  -2   4        0.11        0.00      1.17 o 
   8  -2   4        3.99        5.83      0.92 o 
  -8  -1   4        3.47        4.86      0.90 o 
  -7  -1   4       26.62       25.98      2.10 o 
  -6  -1   4       37.60       43.25      1.60 o 
  -5  -1   4      224.42      224.63      3.01 o 
  -4  -1   4       21.29       22.65      0.93 o 
  -3  -1   4        0.60        0.00      0.63 o 
  -2  -1   4       54.35       56.17      1.18 o 
  -1  -1   4       57.64       59.82      1.12 o 
   0  -1   4      101.43      107.44      1.42 o 
   1  -1   4       89.94       91.29      1.31 o 
   2  -1   4        2.51        0.68      0.60 o 
   3  -1   4       92.06       94.16      1.53 o 
   4  -1   4        0.01        0.61      0.55 o 
   5  -1   4        0.81        0.09      0.89 o 
   6  -1   4        0.00        0.00      0.94 o 
   7  -1   4        8.87       10.28      0.86 o 
   8  -1   4        1.38        0.00      1.35 o 
   9  -1   4       14.67       16.94      1.38 o 
  -8   0   4        2.19        2.80      0.74 o 
  -7   0   4        3.74        5.10      0.76 o 
  -6   0   4       22.73       24.46      1.17 o 
  -5   0   4        1.37        0.99      0.83 o 
  -4   0   4        3.19        3.35      0.41 o 
  -3   0   4       10.98       10.07      0.56 o 
  -2   0   4        4.62        4.15      0.39 o 
  -1   0   4      103.38      110.60      1.40 o 
   0   0   4        3.40        2.30      0.23 o 
   1   0   4       74.35       77.37      0.84 o 
   2   0   4      374.27      372.45      1.97 o 
   3   0   4      625.40      599.81      2.58 o 
   4   0   4        6.99        5.02      0.35 o 
   5   0   4       49.02       49.57      0.91 o 
   6   0   4       22.95       20.87      0.70 o 
   7   0   4       11.16       11.45      0.62 o 
   8   0   4        0.01        1.39      0.72 o 
   9   0   4        2.35        2.95      0.98 o 
  -8   1   4        0.25        0.00      1.26 o 
  -7   1   4        2.55        0.51      1.21 o 
  -6   1   4        1.94        1.33      1.04 o 
  -5   1   4       93.63       89.82      1.85 o 
  -4   1   4       58.89       58.26      1.72 o 
  -3   1   4       54.07       53.21      1.17 o 
  -2   1   4     1027.52     1072.06      4.85 o 
  -1   1   4      388.32      408.22      2.64 o 
   0   1   4     1542.46     1671.95     14.85 o 
   1   1   4      248.73      262.65      1.39 o 
   2   1   4      179.82      181.01      1.23 o 
   3   1   4      253.70      275.59      1.67 o 
   4   1   4       13.23       11.68      0.45 o 
   5   1   4       28.81       24.82      0.68 o 
   6   1   4        0.69        0.04      0.63 o 
   7   1   4       31.49       32.31      0.92 o 
   8   1   4        2.00        0.00      0.86 o 
   9   1   4        0.08        0.00      0.88 o 
  -8   2   4        0.34        0.00      1.19 o 
  -7   2   4        0.01        0.17      0.95 o 
  -6   2   4        6.34        6.41      0.73 o 
  -5   2   4      119.17      111.56      2.07 o 
  -4   2   4       42.57       40.27      1.50 o 
  -3   2   4        0.24        0.17      0.58 o 
  -2   2   4      310.93      333.83      2.69 o 
  -1   2   4      706.32      744.84      3.76 o 
   0   2   4      134.04      138.76      1.05 o 
   1   2   4      126.06      144.45      0.88 o 
   2   2   4      555.91      560.18      2.21 o 
   3   2   4        7.12        9.26      0.37 o 
   4   2   4       30.13       31.11      0.68 o 
   5   2   4       17.33       19.33      0.61 o 
   6   2   4        8.88        7.07      0.46 o 
   7   2   4       19.38       18.16      0.74 o 
   8   2   4       24.63       23.02      0.92 o 
   9   2   4        1.49        2.28      0.65 o 
  -8   3   4        0.06        0.00      1.27 o 
  -7   3   4        2.61        2.70      0.66 o 
  -6   3   4        0.12        0.00      1.05 o 
  -5   3   4        0.01        0.96      0.70 o 
  -4   3   4       20.50       20.14      1.25 o 
  -3   3   4       22.99       19.85      0.82 o 
  -2   3   4      126.76      145.62      1.87 o 
  -1   3   4      153.79      161.04      1.80 o 
   0   3   4       59.58       61.32      0.75 o 
   1   3   4        2.40        1.97      0.21 o 
   2   3   4        1.99        1.91      0.26 o 
   3   3   4      688.57      644.11      2.73 o 
   4   3   4      687.24      647.86      2.97 o 
   5   3   4       21.02       17.30      0.60 o 
   6   3   4       19.33       21.83      0.73 o 
   7   3   4        0.01        0.00      0.75 o 
   8   3   4        1.17        0.61      0.81 o 
   9   3   4        2.29        2.01      1.15 o 
  -7   4   4        2.25        2.33      0.75 o 
  -6   4   4       39.78       39.30      1.49 o 
  -5   4   4        0.22        0.00      0.86 o 
  -4   4   4       51.76       48.65      1.80 o 
  -3   4   4       50.21       45.54      1.25 o 
  -2   4   4       17.25       19.05      0.79 o 
  -1   4   4        2.91        4.43      0.43 o 
   0   4   4      130.21      126.98      1.20 o 
   1   4   4        8.41        7.04      0.33 o 
   2   4   4       12.22       12.39      0.44 o 
   3   4   4        2.23        1.84      0.32 o 
   4   4   4       44.95       43.91      0.84 o 
   5   4   4      243.77      226.93      2.00 o 
   6   4   4       43.64       40.53      1.04 o 
   7   4   4        0.27        1.15      0.71 o 
   8   4   4        0.29        1.21      0.47 o 
   9   4   4        0.30        0.00      1.23 o 
  -7   5   4       33.55       36.01      1.88 o 
  -6   5   4       28.92       33.01      1.60 o 
  -5   5   4        0.12        0.00      0.99 o 
  -4   5   4       18.72       19.48      1.04 o 
  -3   5   4      131.34      140.24      2.41 o 
  -2   5   4       34.13       36.84      1.47 o 
  -1   5   4       11.89        9.54      0.68 o 
   0   5   4       27.09       26.42      0.65 o 
   1   5   4        0.06        0.00      0.51 o 
   2   5   4       14.51       14.57      0.49 o 
   3   5   4        4.38        3.68      0.34 o 
   4   5   4        8.94        7.71      0.44 o 
   5   5   4      130.76      121.21      1.57 o 
   6   5   4       20.81       20.72      0.79 o 
   7   5   4       16.40       15.62      0.83 o 
   8   5   4        1.11        1.21      0.77 o 
   9   5   4        0.00        0.00      1.24 o 
  -6   6   4        4.59        3.83      0.82 o 
  -5   6   4        0.84        0.00      1.09 o 
  -4   6   4       18.16       17.27      1.55 o 
  -3   6   4       44.62       43.73      1.47 o 
  -2   6   4       88.05       95.17      2.27 o 
  -1   6   4        1.38        1.89      0.44 o 
   0   6   4        3.66        3.86      0.39 o 
   1   6   4        6.93        6.17      0.44 o 
   2   6   4       47.50       46.64      0.98 o 
   3   6   4       27.03       28.17      0.84 o 
   4   6   4       15.11       15.21      0.70 o 
   5   6   4       21.78       22.27      0.88 o 
   6   6   4        5.63        5.31      0.61 o 
   7   6   4        2.61        1.69      0.89 o 
   8   6   4        2.66        4.47      0.68 o 
  -5   7   4        1.72        0.00      1.49 o 
  -4   7   4       36.91       39.13      1.67 o 
  -3   7   4        2.11        2.65      0.62 o 
  -2   7   4       44.50       43.93      1.54 o 
  -1   7   4      235.84      232.37      3.35 o 
   0   7   4       37.28       35.91      0.94 o 
   1   7   4       83.50       81.39      1.88 o 
   2   7   4       13.80       15.06      0.66 o 
   3   7   4        0.08        0.46      0.60 o 
   4   7   4       52.74       43.19      1.23 o 
   5   7   4        0.10        0.00      0.76 o 
   6   7   4        7.03        6.23      0.72 o 
   7   7   4        0.23        1.08      0.53 o 
   8   7   4        0.30        0.55      0.89 o 
  -4   8   4       17.36       18.31      1.51 o 
  -3   8   4       19.37       21.11      1.32 o 
  -2   8   4        2.60        0.00      1.42 o 
  -1   8   4        1.34        0.69      1.09 o 
   0   8   4      135.47      142.12      1.95 o 
   1   8   4        7.82        8.40      0.80 o 
   2   8   4        2.52        2.13      0.76 o 
   3   8   4        6.94        5.67      0.69 o 
   4   8   4        0.15        0.87      0.50 o 
   5   8   4        6.87        3.68      0.70 o 
   6   8   4        0.30        0.00      0.84 o 
   7   8   4        4.42        5.46      0.81 o 
  -3   9   4        5.36        7.47      0.96 o 
  -2   9   4        0.01        0.00      1.19 o 
  -1   9   4        0.04        0.00      1.13 o 
   0   9   4        0.44        0.88      0.83 o 
   1   9   4        0.04        0.07      0.76 o 
   2   9   4        1.72        0.00      0.95 o 
   3   9   4        0.53        1.56      0.72 o 
   4   9   4        5.23        5.66      0.74 o 
   5   9   4        0.81        0.00      0.95 o 
   0  10   4        0.01        0.00      0.85 o 
   1  10   4        0.61        0.22      0.96 o 
   2  10   4        0.10        0.00      0.92 o 
   3  10   4        6.88        9.78      0.98 o 
  -3  -7   5        1.55        2.83      0.85 o 
  -2  -7   5        0.04        0.00      1.39 o 
  -1  -7   5        0.00        0.74      1.32 o 
   0  -7   5        0.30        0.90      1.25 o 
   1  -7   5        5.50        6.92      0.99 o 
   2  -7   5        0.44        0.00      1.29 o 
  -5  -6   5        1.60        1.56      1.47 o 
  -4  -6   5        0.15        0.00      1.38 o 
  -3  -6   5        2.25        2.90      0.73 o 
  -2  -6   5        0.77        0.99      1.21 o 
  -1  -6   5        1.06        0.00      1.20 o 
   0  -6   5        6.06        4.03      0.89 o 
   1  -6   5        0.82        0.00      1.36 o 
   2  -6   5        0.01        0.18      1.12 o 
   3  -6   5        0.73        0.19      1.38 o 
   4  -6   5        1.19        1.65      1.47 o 
  -5  -5   5        2.63        3.51      0.84 o 
  -4  -5   5        0.88        0.00      1.43 o 
  -3  -5   5        0.80        1.17      1.23 o 
  -2  -5   5       13.34       15.90      1.13 o 
  -1  -5   5       20.63       20.65      1.29 o 
   0  -5   5        1.90        1.76      1.22 o 
   1  -5   5       95.29       89.21      2.15 o 
   2  -5   5        9.22        9.25      0.86 o 
   3  -5   5        2.25        0.46      1.13 o 
   4  -5   5        2.31        0.99      1.18 o 
   5  -5   5        1.70        0.00      1.34 o 
   6  -5   5        0.34        0.00      1.41 o 
  -7  -4   5        0.05        0.84      0.62 o 
  -5  -4   5        3.08        1.00      1.44 o 
  -4  -4   5        1.10        0.49      1.20 o 
  -3  -4   5        1.43        1.21      1.14 o 
  -2  -4   5        6.88        6.98      0.87 o 
  -1  -4   5       10.94       11.71      0.85 o 
   0  -4   5       39.61       41.21      1.39 o 
   1  -4   5       27.17       28.01      1.20 o 
   2  -4   5       40.18       34.93      1.30 o 
   3  -4   5        0.69        0.00      1.01 o 
   4  -4   5        2.79        1.98      0.83 o 
   5  -4   5        2.11        3.24      0.71 o 
   6  -4   5        6.61        3.91      0.89 o 
   7  -4   5        4.54        7.31      1.23 o 
  -7  -3   5        0.03        0.00      0.91 o 
  -5  -3   5        0.43        0.00      1.05 o 
  -4  -3   5        9.51        9.20      0.82 o 
  -3  -3   5        5.13        3.85      0.97 o 
  -2  -3   5        1.66        0.00      0.99 o 
  -1  -3   5        1.29        0.15      0.90 o 
   0  -3   5       83.47       82.20      1.78 o 
   1  -3   5      106.63       96.49      1.90 o 
   2  -3   5        1.42        0.86      0.97 o 
   3  -3   5        4.99        2.52      1.07 o 
   4  -3   5       41.96       46.33      1.45 o 
   5  -3   5       11.96       14.19      0.94 o 
   6  -3   5       12.74       12.69      1.01 o 
   7  -3   5        7.01        9.48      1.16 o 
   8  -3   5        3.21        1.47      1.74 o 
  -8  -2   5       28.40       30.26      2.37 o 
  -7  -2   5       13.75       17.10      1.26 o 
  -6  -2   5        0.19        0.00      1.23 o 
  -5  -2   5       32.01       30.93      1.38 o 
  -4  -2   5        8.99        9.90      0.84 o 
  -3  -2   5       16.86       17.64      0.89 o 
  -2  -2   5       24.02       23.51      0.94 o 
  -1  -2   5        3.43        3.95      0.56 o 
   0  -2   5        0.86        0.99      0.39 o 
   1  -2   5       43.34       51.37      1.24 o 
   2  -2   5      208.75      194.12      2.41 o 
   3  -2   5        8.09        7.97      0.62 o 
   4  -2   5      128.76      126.48      2.21 o 
   5  -2   5      114.32      104.36      2.22 o 
   6  -2   5       36.01       34.31      1.45 o 
   7  -2   5        0.99        0.00      1.15 o 
   8  -2   5       18.64       31.05      1.61 o 
  -8  -1   5        5.82        4.58      1.91 o 
  -7  -1   5       16.87       13.78      1.70 o 
  -6  -1   5        7.39        6.54      0.82 o 
  -5  -1   5        0.59        1.65      1.17 o 
  -4  -1   5       10.79       11.69      0.76 o 
  -3  -1   5        1.27        0.00      0.79 o 
  -2  -1   5        5.61        6.94      0.56 o 
  -1  -1   5      100.74      110.69      1.71 o 
   0  -1   5        2.18        1.92      0.37 o 
   1  -1   5       20.07       21.09      0.74 o 
   2  -1   5        2.70        3.10      0.43 o 
   3  -1   5       17.49       19.54      0.79 o 
   4  -1   5        3.82        4.64      0.56 o 
   5  -1   5      124.11      119.02      2.15 o 
   6  -1   5       36.62       36.38      1.36 o 
   7  -1   5        5.99        5.66      0.86 o 
   8  -1   5        0.15        0.24      1.00 o 
   9  -1   5        0.33        1.12      1.25 o 
  -8   0   5        0.27        0.00      1.28 o 
  -7   0   5       10.37       11.24      1.02 o 
  -6   0   5       15.36       15.65      1.00 o 
  -5   0   5       89.02       83.38      1.93 o 
  -4   0   5        1.06        1.81      0.54 o 
  -3   0   5        0.32        0.00      0.66 o 
  -2   0   5      105.61       93.90      1.54 o 
  -1   0   5      384.45      361.37      2.88 o 
   0   0   5      260.34      292.90      1.74 o 
   1   0   5       64.88       68.12      0.85 o 
   2   0   5       38.39       47.22      0.84 o 
   3   0   5       36.49       44.73      0.76 o 
   4   0   5        0.05        0.03      0.46 o 
   5   0   5       32.00       35.28      0.83 o 
   6   0   5       89.07       84.72      1.40 o 
   7   0   5        0.68        0.58      0.70 o 
   8   0   5       14.57       14.96      0.81 o 
   9   0   5        3.30        3.39      0.72 o 
  -8   1   5        1.31        0.00      1.54 o 
  -7   1   5        6.07        5.90      0.80 o 
  -6   1   5        8.68        9.62      0.93 o 
  -5   1   5       12.29       11.18      0.88 o 
  -4   1   5       38.87       39.36      1.45 o 
  -3   1   5       36.34       31.40      0.98 o 
  -2   1   5       10.55        7.53      0.54 o 
  -1   1   5        9.33        9.57      0.53 o 
   0   1   5      170.91      181.21      1.33 o 
   1   1   5      508.76      540.18      2.29 o 
   2   1   5      247.03      265.37      1.64 o 
   3   1   5      136.38      159.96      1.37 o 
   4   1   5       75.06       80.26      1.06 o 
   5   1   5        1.20        1.02      0.56 o 
   6   1   5       34.69       35.20      0.90 o 
   7   1   5       11.28        8.77      0.64 o 
   8   1   5        1.27        1.72      0.77 o 
   9   1   5        3.11        1.48      0.88 o 
  -8   2   5        3.25        2.01      1.27 o 
  -7   2   5        1.68        0.82      1.34 o 
  -6   2   5       11.60       11.87      0.92 o 
  -5   2   5        3.08        1.86      0.96 o 
  -4   2   5        0.57        0.00      0.82 o 
  -3   2   5       63.44       55.00      1.33 o 
  -2   2   5      148.80      133.13      1.83 o 
  -1   2   5     1077.13     1090.09      5.09 o 
   0   2   5      412.68      401.21      2.03 o 
   1   2   5        1.05        0.86      0.38 o 
   2   2   5       31.14       30.79      0.57 o 
   3   2   5        7.26       10.23      0.41 o 
   4   2   5      351.45      363.13      2.23 o 
   5   2   5        0.88        0.21      0.59 o 
   6   2   5       14.90       14.20      0.62 o 
   7   2   5        9.70        9.55      0.66 o 
   8   2   5        5.44        6.14      0.59 o 
   9   2   5        1.68        1.78      0.62 o 
  -7   3   5        4.04        2.92      0.78 o 
  -6   3   5       14.40       11.83      0.98 o 
  -5   3   5        7.31        7.96      0.74 o 
  -4   3   5        1.04        0.95      0.44 o 
  -3   3   5       17.57       20.63      1.23 o 
  -2   3   5       55.42       51.61      1.21 o 
  -1   3   5       10.46       15.26      0.64 o 
   0   3   5       38.31       35.00      0.66 o 
   1   3   5      540.69      567.41      4.34 o 
   2   3   5       20.90       21.98      0.53 o 
   3   3   5        0.18        0.00      0.45 o 
   4   3   5       53.84       51.80      0.88 o 
   5   3   5      377.71      366.60      2.52 o 
   6   3   5        2.49        1.38      0.73 o 
   7   3   5       18.71       19.75      0.77 o 
   8   3   5        0.24        0.86      0.63 o 
   9   3   5        1.30        2.15      0.80 o 
  -7   4   5        1.67        1.99      0.85 o 
  -6   4   5       13.75       12.69      1.15 o 
  -5   4   5        1.50        0.99      0.86 o 
  -4   4   5        9.08        8.68      1.05 o 
  -3   4   5       53.43       48.08      1.33 o 
  -2   4   5       63.02       63.24      1.46 o 
  -1   4   5        5.14        5.74      0.48 o 
   0   4   5      283.72      286.87      1.89 o 
   1   4   5       47.89       49.74      0.80 o 
   2   4   5        7.41        9.81      0.41 o 
   3   4   5       23.20       26.27      0.62 o 
   4   4   5        2.28        2.29      0.34 o 
   5   4   5        6.73        6.06      0.51 o 
   6   4   5      412.42      388.39      2.96 o 
   7   4   5       16.02       17.17      0.77 o 
   8   4   5        2.63        1.17      0.84 o 
   9   4   5        3.76        7.00      0.84 o 
  -7   5   5       15.61       15.01      1.31 o 
  -6   5   5        4.75        4.16      0.75 o 
  -5   5   5        2.95        2.74      1.19 o 
  -4   5   5        0.07        0.73      0.89 o 
  -3   5   5        0.44        0.77      0.43 o 
  -2   5   5       27.32       29.11      1.07 o 
  -1   5   5        7.68        7.18      0.59 o 
   0   5   5       29.76       29.44      0.70 o 
   1   5   5      141.47      151.20      1.48 o 
   2   5   5      432.51      447.13      2.61 o 
   3   5   5       16.56       16.83      0.57 o 
   4   5   5        1.97        2.18      0.35 o 
   5   5   5        1.39        0.92      0.46 o 
   6   5   5       39.90       38.08      1.05 o 
   7   5   5       55.39       54.08      1.27 o 
   8   5   5        2.58        1.60      0.89 o 
   9   5   5        2.31        2.28      1.37 o 
  -6   6   5        2.43        4.44      1.35 o 
  -5   6   5        0.99        0.37      1.29 o 
  -4   6   5        4.08        5.58      0.81 o 
  -3   6   5       19.21       19.42      1.04 o 
  -2   6   5        0.33        0.00      0.95 o 
  -1   6   5      106.11       95.43      2.00 o 
   0   6   5        0.20        0.30      0.56 o 
   1   6   5       75.30       76.65      1.17 o 
   2   6   5       31.18       30.52      0.81 o 
   3   6   5        0.01        0.00      0.59 o 
   4   6   5       33.74       31.92      0.86 o 
   5   6   5        1.29        1.14      0.68 o 
   6   6   5        0.82        0.00      0.76 o 
   7   6   5        0.28        1.97      0.79 o 
   8   6   5        0.56        0.64      0.85 o 
  -5   7   5        5.72       10.87      0.95 o 
  -4   7   5        1.45        0.00      1.47 o 
  -3   7   5        0.38        1.88      0.95 o 
  -2   7   5        2.85        2.86      0.66 o 
  -1   7   5       30.85       32.21      1.31 o 
   0   7   5       79.52       81.88      1.38 o 
   1   7   5        8.32        7.37      0.86 o 
   2   7   5        8.78        8.37      0.51 o 
   3   7   5       38.90       36.51      1.05 o 
   4   7   5       46.33       42.96      1.21 o 
   5   7   5       54.62       54.07      1.29 o 
   6   7   5        0.77        1.04      0.81 o 
   7   7   5        0.87        0.00      0.87 o 
   8   7   5        0.06        0.00      0.89 o 
  -4   8   5        0.14        0.83      1.22 o 
  -3   8   5        1.43        1.00      1.32 o 
  -2   8   5       13.76       13.16      1.57 o 
  -1   8   5        6.61        5.19      1.49 o 
   0   8   5       23.02       24.54      0.95 o 
   1   8   5       71.54       75.42      1.64 o 
   2   8   5       14.65       16.53      0.72 o 
   3   8   5       17.98       16.61      0.88 o 
   4   8   5        2.54        2.42      0.56 o 
   5   8   5       13.01        9.09      0.82 o 
   6   8   5        0.91        0.00      0.89 o 
   7   8   5        5.67        4.95      1.11 o 
  -2   9   5        2.66        0.41      1.37 o 
  -1   9   5       14.73       15.05      1.63 o 
   0   9   5        5.94        7.51      0.67 o 
   1   9   5        4.14        3.14      0.95 o 
   2   9   5        2.49        1.94      0.88 o 
   3   9   5        0.61        0.39      0.86 o 
   4   9   5        1.53        0.94      0.93 o 
   5   9   5        9.07        9.53      0.79 o 
   6   9   5        0.29        0.00      0.98 o 
   0  10   5        1.83        0.94      1.00 o 
   1  10   5        1.30        1.72      0.72 o 
   2  10   5        0.57        0.90      0.90 o 
   3  10   5       10.88       11.17      1.07 o 
  -3  -6   6        0.12        2.00      1.08 o 
  -2  -6   6        0.41        0.31      1.31 o 
  -1  -6   6        3.73        4.05      0.95 o 
   0  -6   6        1.37        1.70      0.75 o 
   1  -6   6        0.05        0.48      1.07 o 
   2  -6   6        1.29        1.64      1.22 o 
   3  -6   6       21.38       25.93      1.57 o 
  -5  -5   6        0.49        0.00      1.39 o 
  -4  -5   6       10.47       11.63      1.66 o 
  -3  -5   6       43.35       47.84      1.90 o 
  -2  -5   6       65.73       72.49      2.19 o 
  -1  -5   6       25.58       23.21      1.41 o 
   0  -5   6       12.42       13.03      1.14 o 
   1  -5   6        0.87        2.09      1.20 o 
   2  -5   6        0.35        0.00      1.18 o 
   3  -5   6        0.38        0.00      1.44 o 
   4  -5   6        1.42        0.39      1.29 o 
   5  -5   6        1.24        1.32      1.29 o 
  -5  -4   6        7.35        7.45      1.49 o 
  -4  -4   6       22.75       19.52      2.00 o 
  -3  -4   6       67.96       72.07      2.06 o 
  -2  -4   6       49.62       50.27      1.81 o 
  -1  -4   6       19.43       20.76      1.20 o 
   0  -4   6       32.92       31.71      1.35 o 
   1  -4   6      102.10       99.05      2.19 o 
   2  -4   6       16.14       16.82      1.08 o 
   3  -4   6        5.39        7.56      0.80 o 
   4  -4   6        1.41        2.58      1.20 o 
   5  -4   6        0.32        0.94      0.95 o 
   6  -4   6        6.62        8.03      1.01 o 
  -7  -3   6        1.67        2.19      0.68 o 
  -5  -3   6        9.34       10.46      1.42 o 
  -4  -3   6        6.08        3.95      1.38 o 
  -3  -3   6        5.30        4.00      0.74 o 
  -2  -3   6        0.48        0.98      0.96 o 
  -1  -3   6        0.69        1.13      0.93 o 
   0  -3   6       18.64       19.77      1.07 o 
   1  -3   6        3.53        3.82      0.72 o 
   2  -3   6      239.97      225.38      3.18 o 
   3  -3   6        6.87        6.96      0.82 o 
   4  -3   6       24.19       21.31      1.18 o 
   5  -3   6       13.58       13.44      1.02 o 
   6  -3   6        1.48        0.84      1.01 o 
   7  -3   6        0.00        0.00      1.34 o 
  -7  -2   6        2.34        2.22      0.84 o 
  -6  -2   6        0.30        0.85      1.09 o 
  -5  -2   6        3.17        2.07      1.30 o 
  -4  -2   6        6.95        7.10      0.86 o 
  -3  -2   6        2.01        0.00      1.02 o 
  -2  -2   6        4.74        3.90      1.08 o 
  -1  -2   6        8.24        9.25      0.80 o 
   0  -2   6       75.35       81.48      1.70 o 
   1  -2   6       50.80       54.66      1.41 o 
   2  -2   6        4.54        3.53      0.56 o 
   3  -2   6      140.96      137.87      2.37 o 
   4  -2   6        2.24        2.35      1.28 o 
   5  -2   6        0.08        0.90      1.02 o 
   6  -2   6        1.16        0.00      1.19 o 
   7  -2   6        0.47        0.05      1.20 o 
   8  -2   6        4.67        6.84      1.01 o 
  -7  -1   6        0.11        0.00      1.35 o 
  -6  -1   6        5.59        5.78      0.78 o 
  -5  -1   6      160.88      161.71      3.68 o 
  -4  -1   6       66.70       67.72      2.16 o 
  -3  -1   6       24.11       25.09      1.09 o 
  -2  -1   6       11.15       11.42      0.82 o 
  -1  -1   6       42.05       44.47      1.22 o 
   0  -1   6        9.13        9.77      0.71 o 
   1  -1   6      110.87      116.68      1.85 o 
   2  -1   6       91.53       87.71      1.65 o 
   3  -1   6        5.46        5.02      0.55 o 
   4  -1   6        0.00        0.00      0.95 o 
   5  -1   6       34.38       30.75      1.27 o 
   6  -1   6       68.60       64.35      1.85 o 
   7  -1   6        1.80        1.17      0.77 o 
   8  -1   6        0.01        0.00      1.27 o 
  -7   0   6        0.44        2.03      1.17 o 
  -6   0   6       11.88       13.25      1.00 o 
  -5   0   6        1.82        3.25      0.62 o 
  -4   0   6      151.09      151.11      3.00 o 
  -3   0   6       65.42       63.44      1.51 o 
  -2   0   6        0.81        0.92      0.55 o 
  -1   0   6        2.88        2.95      0.43 o 
   0   0   6       37.20       37.04      0.71 o 
   1   0   6      139.84      138.18      1.34 o 
   2   0   6      246.61      251.83      1.97 o 
   3   0   6        3.63        3.43      0.32 o 
   4   0   6        3.14        3.27      0.35 o 
   5   0   6        1.11        0.00      0.65 o 
   6   0   6       10.07        9.26      0.59 o 
   7   0   6        2.35        2.02      0.80 o 
   8   0   6        2.31        0.14      0.91 o 
   9   0   6        0.02        0.17      0.88 o 
  -7   1   6        3.41        2.26      1.53 o 
  -6   1   6        0.09        1.46      0.92 o 
  -5   1   6       11.92       10.81      0.84 o 
  -4   1   6       91.44       87.58      2.36 o 
  -3   1   6       51.11       51.02      1.63 o 
  -2   1   6       24.64       23.64      0.87 o 
  -1   1   6      264.19      251.09      2.59 o 
   0   1   6       53.72       62.61      0.89 o 
   1   1   6       33.92       39.79      0.71 o 
   2   1   6      156.58      160.65      1.48 o 
   3   1   6        4.10        5.06      0.36 o 
   4   1   6       17.48       18.77      0.59 o 
   5   1   6        1.45        3.14      0.47 o 
   6   1   6       97.93      100.30      1.56 o 
   7   1   6        4.22        5.45      0.75 o 
   8   1   6       12.35       11.52      0.72 o 
   9   1   6        0.43        1.21      0.91 o 
  -7   2   6       20.83       25.54      1.37 o 
  -6   2   6       13.86       16.04      1.08 o 
  -5   2   6       37.75       38.88      1.41 o 
  -4   2   6       53.40       48.95      1.76 o 
  -3   2   6       69.00       78.29      1.95 o 
  -2   2   6      484.49      479.66      3.79 o 
  -1   2   6      477.94      488.58      3.67 o 
   0   2   6      276.41      298.03      1.92 o 
   1   2   6      109.16      107.82      1.12 o 
   2   2   6      157.56      170.04      1.45 o 
   3   2   6       19.31       20.70      0.58 o 
   4   2   6       28.59       28.77      0.71 o 
   5   2   6       16.88       19.42      0.64 o 
   6   2   6        0.18        0.90      0.42 o 
   7   2   6        0.02        0.00      0.69 o 
   8   2   6       23.99       25.02      0.95 o 
   9   2   6        2.49        1.19      0.91 o 
  -7   3   6        0.21        0.00      1.13 o 
  -6   3   6       17.67       17.32      1.15 o 
  -5   3   6        1.45        1.98      0.58 o 
  -4   3   6        7.27        7.49      1.03 o 
  -3   3   6       62.30       60.85      1.55 o 
  -2   3   6       54.00       58.45      1.36 o 
  -1   3   6        2.88        3.82      0.47 o 
   0   3   6      150.22      155.01      1.41 o 
   1   3   6        0.92        0.56      0.47 o 
   2   3   6        3.94        2.67      0.30 o 
   3   3   6       24.95       27.94      0.65 o 
   4   3   6       17.09       14.88      0.60 o 
   5   3   6        0.14        0.73      0.45 o 
   6   3   6       63.32       61.24      1.21 o 
   7   3   6        9.89        9.36      0.66 o 
   8   3   6        0.87        0.46      0.76 o 
   9   3   6        0.97        0.74      0.88 o 
  -7   4   6        0.34        0.00      1.35 o 
  -6   4   6        0.15        0.42      0.99 o 
  -5   4   6        0.52        0.00      1.16 o 
  -4   4   6       41.92       33.85      1.65 o 
  -3   4   6        7.60        7.85      0.70 o 
  -2   4   6       28.63       27.65      1.02 o 
  -1   4   6       42.69       39.37      1.15 o 
   0   4   6        6.57        5.86      0.40 o 
   1   4   6       25.85       23.10      0.59 o 
   2   4   6        5.16        5.38      0.35 o 
   3   4   6        0.47        0.72      0.41 o 
   4   4   6        3.82        4.63      0.37 o 
   5   4   6      123.07      122.12      1.59 o 
   6   4   6       44.39       42.90      1.07 o 
   7   4   6       37.37       37.28      1.09 o 
   8   4   6        7.91        9.23      0.66 o 
   9   4   6       11.28       12.17      1.26 o 
  -6   5   6        0.37        0.25      1.09 o 
  -5   5   6        0.55        0.00      1.19 o 
  -4   5   6       37.73       35.91      1.93 o 
  -3   5   6       28.48       22.71      1.66 o 
  -2   5   6        1.13        1.86      0.41 o 
  -1   5   6        0.26        0.28      0.73 o 
   0   5   6       58.05       60.25      1.02 o 
   1   5   6        3.56        4.84      0.37 o 
   2   5   6        4.33        3.75      0.49 o 
   3   5   6       21.63       21.65      0.66 o 
   4   5   6        6.84        8.03      0.48 o 
   5   5   6       52.02       51.53      1.08 o 
   6   5   6        4.93        4.31      0.54 o 
   7   5   6       48.56       44.54      1.19 o 
   8   5   6        2.78        3.53      0.74 o 
   9   5   6        9.03        9.85      1.05 o 
  -6   6   6       14.57       18.40      1.30 o 
  -5   6   6        7.13        8.55      0.95 o 
  -4   6   6        1.99        4.01      1.05 o 
  -3   6   6        0.62        0.35      0.92 o 
  -2   6   6        1.91        3.58      0.60 o 
  -1   6   6        0.14        0.55      0.74 o 
   0   6   6        9.00        9.05      0.50 o 
   1   6   6        5.85        4.64      0.50 o 
   2   6   6       21.29       22.00      0.68 o 
   3   6   6        6.89        6.76      0.48 o 
   4   6   6       31.71       33.40      1.04 o 
   5   6   6       27.53       29.38      0.91 o 
   6   6   6       12.74       12.07      0.69 o 
   7   6   6       28.36       28.07      1.19 o 
   8   6   6        2.48        3.30      0.54 o 
  -5   7   6        2.94        2.27      1.57 o 
  -4   7   6        0.16        0.85      1.03 o 
  -3   7   6        0.70        2.78      0.59 o 
  -2   7   6        0.86        0.32      1.05 o 
  -1   7   6       96.87       93.51      2.27 o 
   0   7   6       49.86       48.74      1.13 o 
   1   7   6        7.76        7.22      0.79 o 
   2   7   6       11.27       11.97      0.61 o 
   3   7   6        0.16        0.20      0.63 o 
   4   7   6       13.92       14.92      0.71 o 
   5   7   6        4.04        4.57      0.80 o 
   6   7   6        0.77        0.05      0.86 o 
   7   7   6        4.59        4.90      0.97 o 
   8   7   6        0.24        0.74      0.77 o 
  -4   8   6       13.96       17.33      1.32 o 
  -3   8   6        0.57        0.00      1.16 o 
  -2   8   6       33.81       34.35      1.60 o 
  -1   8   6        9.64        8.41      0.97 o 
   0   8   6      160.69      167.98      2.18 o 
   1   8   6        1.29        1.69      0.67 o 
   2   8   6        4.59        4.05      0.68 o 
   3   8   6       18.13       18.16      0.94 o 
   4   8   6        5.67        5.69      0.68 o 
   5   8   6        4.78        4.47      0.69 o 
   6   8   6        6.29        6.83      0.76 o 
   7   8   6        1.71        1.43      0.99 o 
  -2   9   6        1.69        0.36      1.45 o 
  -1   9   6        3.21        2.30      1.36 o 
   0   9   6       15.27       14.95      1.02 o 
   1   9   6        7.59        7.68      0.75 o 
   2   9   6       22.85       24.17      1.04 o 
   3   9   6        2.17        3.03      0.68 o 
   4   9   6        0.80        2.14      0.58 o 
   5   9   6        2.72        2.71      0.65 o 
   1  10   6        2.57        2.29      0.71 o 
   2  10   6        6.29        6.21      0.90 o 
   3  10   6        1.29        1.77      1.08 o 
  -2  -6   7        0.15        0.00      1.66 o 
  -1  -6   7        4.71        3.00      1.66 o 
   0  -6   7        2.11        0.00      1.67 o 
   1  -6   7        1.16        0.00      1.50 o 
   2  -6   7        1.74        2.14      0.79 o 
  -4  -5   7        0.00        0.33      1.37 o 
  -3  -5   7        0.01        0.00      1.74 o 
  -2  -5   7        0.64        0.73      0.83 o 
  -1  -5   7        0.62        0.10      1.37 o 
   0  -5   7        0.36        0.96      1.11 o 
   1  -5   7        6.84        4.27      0.79 o 
   2  -5   7        0.00        0.00      1.36 o 
   3  -5   7        2.38        5.88      0.91 o 
   4  -5   7        0.59        1.48      1.12 o 
  -5  -4   7        0.18        0.00      1.32 o 
  -4  -4   7        0.57        1.92      1.24 o 
  -3  -4   7       23.99       23.28      2.04 o 
  -2  -4   7       12.18       13.09      1.14 o 
  -1  -4   7        7.41        7.56      1.05 o 
   0  -4   7        0.02        0.12      0.65 o 
   1  -4   7       28.08       30.29      1.56 o 
   2  -4   7       73.98       65.27      2.10 o 
   3  -4   7        8.37        8.90      0.94 o 
   4  -4   7        0.00        0.00      1.17 o 
   5  -4   7        3.58        4.73      0.85 o 
   6  -4   7        0.34        0.00      1.51 o 
  -5  -3   7        0.11        0.00      1.10 o 
  -4  -3   7        0.00        0.69      1.16 o 
  -3  -3   7        2.92        2.54      0.79 o 
  -2  -3   7        4.72        6.23      0.77 o 
  -1  -3   7        0.03        0.61      1.01 o 
   0  -3   7       20.09       19.84      1.17 o 
   1  -3   7        2.22        2.63      0.62 o 
   2  -3   7       38.70       39.51      1.46 o 
   3  -3   7       44.64       43.87      1.54 o 
   4  -3   7        9.75        8.87      0.94 o 
   5  -3   7        1.25        1.95      1.07 o 
   6  -3   7        1.31        0.00      1.42 o 
   7  -3   7        0.46        1.63      1.23 o 
  -6  -2   7        0.00        0.00      1.39 o 
  -5  -2   7        0.01        0.00      1.13 o 
  -4  -2   7        0.42        0.00      1.22 o 
  -3  -2   7       24.30       21.13      1.55 o 
  -2  -2   7       19.88       20.28      1.05 o 
  -1  -2   7        0.35        0.88      0.96 o 
   0  -2   7        0.95        0.59      0.98 o 
   1  -2   7        0.37        0.00      0.93 o 
   2  -2   7       61.45       59.36      1.63 o 
   3  -2   7      101.70      105.49      2.16 o 
   4  -2   7       78.45       76.01      2.01 o 
   5  -2   7        0.65        0.00      1.22 o 
   6  -2   7        0.82        0.00      1.21 o 
   7  -2   7        1.04        1.82      0.56 o 
  -7  -1   7        5.15        5.92      1.51 o 
  -6  -1   7        1.48        1.83      1.22 o 
  -5  -1   7        1.01        1.46      1.19 o 
  -4  -1   7       20.04       21.71      1.21 o 
  -3  -1   7        0.24        0.00      0.97 o 
  -2  -1   7        0.07        1.27      0.77 o 
  -1  -1   7       10.22       10.99      0.77 o 
   0  -1   7       46.61       45.21      1.34 o 
   1  -1   7      117.19      112.78      1.97 o 
   2  -1   7       71.56       66.38      1.57 o 
   3  -1   7        2.15        2.62      0.56 o 
   4  -1   7      192.42      198.55      2.90 o 
   5  -1   7       34.88       29.74      1.40 o 
   6  -1   7        4.13        4.30      0.71 o 
   7  -1   7        0.45        0.00      1.25 o 
   8  -1   7        0.05        1.71      0.70 o 
  -7   0   7        0.43        0.00      1.38 o 
  -6   0   7        0.64        1.57      0.95 o 
  -5   0   7        4.00        2.18      0.77 o 
  -4   0   7       18.79       19.52      1.62 o 
  -3   0   7       42.50       45.10      1.75 o 
  -2   0   7        5.04        5.86      0.61 o 
  -1   0   7        0.30        0.21      0.70 o 
   0   0   7       21.30       22.39      0.66 o 
   1   0   7        8.84        9.82      0.49 o 
   2   0   7       10.06       10.41      0.58 o 
   3   0   7        1.54        1.09      0.37 o 
   4   0   7       12.70       10.98      0.57 o 
   5   0   7       52.75       46.59      1.08 o 
   6   0   7       49.28       47.77      1.18 o 
   7   0   7        1.11        0.17      0.81 o 
   8   0   7        0.48        0.58      0.90 o 
  -7   1   7        4.80       10.02      1.13 o 
  -6   1   7        1.01        0.77      1.13 o 
  -5   1   7        8.08        6.96      0.84 o 
  -4   1   7      104.16      101.56      2.62 o 
  -3   1   7        3.75        4.71      0.62 o 
  -2   1   7       10.14        8.41      0.73 o 
  -1   1   7        7.20        7.19      0.63 o 
   0   1   7        0.00        0.00      0.47 o 
   1   1   7        0.06        0.00      0.52 o 
   2   1   7      341.82      350.36      2.30 o 
   3   1   7       33.48       34.39      0.80 o 
   4   1   7        0.00        0.00      0.56 o 
   5   1   7       21.32       21.98      0.73 o 
   6   1   7        9.68       10.02      0.60 o 
   7   1   7       29.20       28.30      0.99 o 
   8   1   7        1.53        3.16      0.52 o 
   9   1   7        0.21        0.33      0.86 o 
  -7   2   7        1.29        1.73      1.22 o 
  -6   2   7        2.08        2.02      1.19 o 
  -5   2   7        1.12        0.53      0.67 o 
  -4   2   7       37.01       39.10      1.68 o 
  -3   2   7        6.82        2.86      1.29 o 
  -2   2   7      186.57      175.65      2.93 o 
  -1   2   7      145.75      141.55      2.11 o 
   0   2   7      123.20      123.72      1.36 o 
   1   2   7       72.89       77.16      1.06 o 
   2   2   7      146.13      149.62      1.50 o 
   3   2   7      355.06      366.83      2.43 o 
   4   2   7        5.85        4.75      0.42 o 
   5   2   7       10.91        8.40      0.53 o 
   6   2   7        5.79        6.22      0.51 o 
   7   2   7        4.45        4.13      0.66 o 
   8   2   7       11.28       11.08      0.76 o 
   9   2   7        3.38        4.48      0.75 o 
  -7   3   7        6.19        7.66      1.55 o 
  -6   3   7        0.04        1.55      0.97 o 
  -5   3   7        0.19        0.37      0.97 o 
  -4   3   7       28.15       27.46      1.60 o 
  -3   3   7       74.76       76.02      2.15 o 
  -2   3   7       16.24       22.62      1.19 o 
  -1   3   7       95.71       94.16      1.76 o 
   0   3   7       21.70       21.98      0.62 o 
   1   3   7        1.67        1.46      0.33 o 
   2   3   7       39.96       45.15      0.85 o 
   3   3   7        2.49        2.76      0.35 o 
   4   3   7        6.63        7.48      0.46 o 
   5   3   7        2.15        1.03      0.71 o 
   6   3   7       25.79       27.08      0.89 o 
   7   3   7        3.42        3.44      0.48 o 
   8   3   7        1.54        3.10      0.51 o 
   9   3   7        3.63        3.88      0.88 o 
  -6   4   7        3.15        3.05      0.83 o 
  -5   4   7       17.33       16.18      1.06 o 
  -4   4   7        0.03        0.58      0.90 o 
  -3   4   7        2.18        3.65      0.94 o 
  -2   4   7       31.91       28.65      1.15 o 
  -1   4   7        7.04        5.01      0.66 o 
   0   4   7       96.64      110.50      1.34 o 
   1   4   7       25.20       25.54      0.68 o 
   2   4   7       41.74       41.30      0.85 o 
   3   4   7       22.13       18.95      0.62 o 
   4   4   7       29.66       30.39      0.79 o 
   5   4   7       55.96       56.38      1.14 o 
   6   4   7      130.00      129.93      1.78 o 
   7   4   7        0.64        1.05      0.59 o 
   8   4   7        3.26        0.56      1.09 o 
   9   4   7        0.01        0.00      1.30 o 
  -6   5   7        0.10        0.00      1.30 o 
  -5   5   7        1.51        2.03      0.56 o 
  -4   5   7       34.99       31.35      1.83 o 
  -3   5   7        0.01        0.81      0.97 o 
  -2   5   7        3.08        3.10      0.57 o 
  -1   5   7        2.06        2.87      0.45 o 
   0   5   7       22.34       22.40      0.71 o 
   1   5   7        0.39        0.24      0.57 o 
   2   5   7      315.80      318.48      2.43 o 
   3   5   7        0.00        0.00      0.60 o 
   4   5   7       48.12       45.62      1.01 o 
   5   5   7      151.25      148.58      1.89 o 
   6   5   7       60.81       59.54      1.31 o 
   7   5   7       93.01       86.24      1.67 o 
   8   5   7       24.84       26.70      1.07 o 
  -5   6   7        0.00        0.75      1.05 o 
  -4   6   7        8.43       11.35      1.29 o 
  -3   6   7        0.11        0.53      0.96 o 
  -2   6   7       49.63       45.83      1.99 o 
  -1   6   7       53.45       50.86      1.53 o 
   0   6   7       47.72       47.13      1.03 o 
   1   6   7       49.45       51.66      1.17 o 
   2   6   7        3.87        4.54      0.54 o 
   3   6   7       13.33       12.57      0.74 o 
   4   6   7       32.25       31.14      0.94 o 
   5   6   7        1.75        0.87      0.79 o 
   6   6   7        0.61        2.16      0.49 o 
   7   6   7        0.34        1.21      0.53 o 
   8   6   7        0.93        0.55      0.98 o 
  -4   7   7        2.15        2.73      1.24 o 
  -3   7   7        3.81        2.35      1.33 o 
  -2   7   7        3.10        2.51      1.12 o 
  -1   7   7        0.03        1.01      1.00 o 
   0   7   7       25.66       24.99      0.85 o 
   1   7   7        1.03        0.00      1.06 o 
   2   7   7        9.82       10.31      0.61 o 
   3   7   7       39.45       43.06      1.17 o 
   4   7   7        0.39        0.00      0.73 o 
   5   7   7        0.03        0.00      0.70 o 
   6   7   7        5.43        6.00      0.57 o 
   7   7   7        1.44        0.00      0.90 o 
  -3   8   7        1.15        2.64      0.74 o 
  -2   8   7        0.21        1.18      0.62 o 
  -1   8   7        2.26        3.13      0.73 o 
   0   8   7        1.54        0.00      0.98 o 
   1   8   7       47.48       49.75      1.41 o 
   2   8   7       49.60       53.12      1.27 o 
   3   8   7       26.45       27.86      1.05 o 
   4   8   7       12.27       13.27      0.87 o 
   5   8   7        0.51        0.00      0.84 o 
   6   8   7        1.30        0.10      0.97 o 
   7   8   7        1.57        1.25      0.72 o 
  -2   9   7       10.97       11.20      1.34 o 
  -1   9   7       16.62       17.77      1.87 o 
   0   9   7       17.43       19.02      0.98 o 
   1   9   7        1.24        0.13      0.96 o 
   2   9   7       16.83       17.82      0.95 o 
   3   9   7       15.00       12.48      0.95 o 
   4   9   7        0.06        2.16      0.73 o 
   5   9   7        0.00        0.00      0.96 o 
   2  10   7        0.88        1.43      0.94 o 
  -2  -5   8        2.27        3.63      0.82 o 
  -1  -5   8        1.82        2.06      1.49 o 
   0  -5   8        0.08        0.96      1.26 o 
   1  -5   8        0.06        0.82      1.14 o 
   2  -5   8        3.98        4.23      0.91 o 
   3  -5   8        3.21        4.95      0.91 o 
  -4  -4   8       21.81       19.25      2.45 o 
  -3  -4   8       50.69       53.06      3.03 o 
  -2  -4   8       17.10       20.54      1.42 o 
  -1  -4   8        8.03        8.26      1.01 o 
   0  -4   8        0.85        2.65      1.10 o 
   1  -4   8        0.94        0.86      1.33 o 
   2  -4   8        1.96        0.60      1.40 o 
   3  -4   8        0.15        0.00      1.34 o 
   4  -4   8        0.38        0.00      1.53 o 
   5  -4   8        0.02        1.43      1.20 o 
  -5  -3   8        0.14        0.00      1.58 o 
  -4  -3   8        2.82        3.84      0.87 o 
  -3  -3   8       60.42       60.51      2.85 o 
  -2  -3   8       24.67       26.97      1.97 o 
  -1  -3   8        0.01        0.00      1.25 o 
   0  -3   8        0.27        0.00      1.33 o 
   1  -3   8        1.70        1.53      1.10 o 
   2  -3   8       25.95       21.13      1.23 o 
   3  -3   8        8.78        9.70      0.99 o 
   4  -3   8        1.04        0.00      1.30 o 
   5  -3   8        3.09        1.24      1.30 o 
   6  -3   8        2.63        3.65      0.90 o 
  -5  -2   8        1.96        0.83      1.46 o 
  -4  -2   8        0.93        1.78      0.67 o 
  -3  -2   8        0.59        0.74      1.08 o 
  -2  -2   8       21.73       20.31      1.19 o 
  -1  -2   8        1.92        0.62      1.13 o 
   0  -2   8        1.15        0.41      1.02 o 
   1  -2   8       22.88       23.24      1.16 o 
   2  -2   8       10.97       10.97      0.92 o 
   3  -2   8       96.65       93.69      2.21 o 
   4  -2   8       18.59       18.64      1.19 o 
   5  -2   8       14.52       15.10      1.12 o 
   6  -2   8        0.83        0.00      1.31 o 
   7  -2   8        0.09        1.04      1.26 o 
  -6  -1   8        5.41        5.44      1.53 o 
  -5  -1   8       11.48        8.56      1.71 o 
  -4  -1   8       16.58       15.66      1.66 o 
  -3  -1   8        1.20        1.22      1.09 o 
  -2  -1   8        0.50        0.90      0.84 o 
  -1  -1   8       44.54       44.57      1.58 o 
   0  -1   8        6.33        7.47      0.77 o 
   1  -1   8        3.77        3.77      0.63 o 
   2  -1   8        1.88        1.32      1.05 o 
   3  -1   8        8.37        7.84      0.86 o 
   4  -1   8        1.32        2.65      0.75 o 
   5  -1   8       88.53       80.18      2.22 o 
   6  -1   8        1.22        2.88      0.70 o 
   7  -1   8        5.53        5.14      0.98 o 
  -6   0   8        5.00        2.22      1.48 o 
  -5   0   8       15.66       15.58      1.16 o 
  -4   0   8       60.08       55.78      2.34 o 
  -3   0   8        2.42        2.22      1.04 o 
  -2   0   8       27.45       27.71      1.12 o 
  -1   0   8        4.90        4.23      0.62 o 
   0   0   8       36.52       33.32      0.85 o 
   1   0   8        6.26        5.31      0.49 o 
   2   0   8       68.41       66.71      1.28 o 
   3   0   8       34.28       35.92      0.90 o 
   4   0   8       15.10       16.96      0.71 o 
   5   0   8       10.56        9.90      0.70 o 
   6   0   8       14.41       15.31      0.78 o 
   7   0   8        5.47        7.91      0.64 o 
   8   0   8        3.99        1.38      1.12 o 
  -6   1   8        0.02        0.00      1.15 o 
  -5   1   8        1.98        1.01      1.15 o 
  -4   1   8       15.15       15.43      1.60 o 
  -3   1   8       98.81       91.87      2.47 o 
  -2   1   8        9.78        9.64      0.84 o 
  -1   1   8        4.14        2.99      0.51 o 
   0   1   8        0.58        0.54      0.39 o 
   1   1   8       24.94       25.72      0.72 o 
   2   1   8        1.95        3.12      0.49 o 
   3   1   8        5.89        5.93      0.47 o 
   4   1   8       45.49       42.64      0.97 o 
   5   1   8        7.99        7.39      0.55 o 
   6   1   8        3.50        2.55      0.66 o 
   7   1   8        0.86        0.69      0.83 o 
   8   1   8        4.26        2.82      0.79 o 
  -6   2   8        9.35        8.83      1.19 o 
  -5   2   8       14.16       11.56      1.24 o 
  -4   2   8        1.41        2.86      0.97 o 
  -3   2   8       11.49       10.41      0.89 o 
  -2   2   8      700.05      677.88      6.17 o 
  -1   2   8        0.25        0.00      0.96 o 
   0   2   8        1.68        0.83      0.58 o 
   1   2   8       15.87       15.03      0.56 o 
   2   2   8        4.91        5.36      0.45 o 
   3   2   8       69.47       76.42      1.25 o 
   4   2   8        0.99        1.23      0.60 o 
   5   2   8       38.96       38.77      0.97 o 
   6   2   8        0.19        0.00      0.83 o 
   7   2   8        2.68        1.98      0.63 o 
   8   2   8        9.71        9.35      0.76 o 
  -6   3   8       21.33       21.56      1.39 o 
  -5   3   8        1.81        2.73      0.63 o 
  -4   3   8        0.41        0.60      1.06 o 
  -3   3   8       19.02       19.28      1.46 o 
  -2   3   8      107.25      106.37      2.59 o 
  -1   3   8      143.07      138.41      2.24 o 
   0   3   8       35.40       33.31      0.84 o 
   1   3   8        7.95        8.97      0.47 o 
   2   3   8        8.07        6.35      0.47 o 
   3   3   8        0.01        0.66      0.53 o 
   4   3   8        9.61        9.15      0.54 o 
   5   3   8       22.73       22.08      0.80 o 
   6   3   8        1.49        1.77      0.52 o 
   7   3   8       20.36       23.79      0.94 o 
   8   3   8        5.53        5.22      0.75 o 
  -6   4   8        0.02        0.00      1.41 o 
  -5   4   8        0.22        0.05      1.03 o 
  -4   4   8       20.92       18.97      1.62 o 
  -3   4   8        0.06        0.22      0.90 o 
  -2   4   8        2.13        2.31      1.03 o 
  -1   4   8        0.80        1.47      0.52 o 
   0   4   8       22.20       25.07      0.76 o 
   1   4   8        9.85       11.81      0.57 o 
   2   4   8       26.83       22.65      0.74 o 
   3   4   8        6.52        8.38      0.50 o 
   4   4   8        1.40        0.80      0.66 o 
   5   4   8       12.02       11.84      0.65 o 
   6   4   8       10.72       10.68      0.68 o 
   7   4   8       14.44       14.98      0.80 o 
   8   4   8        4.06        2.46      0.70 o 
  -5   5   8        2.83        1.34      1.33 o 
  -4   5   8        8.47        7.41      1.37 o 
  -3   5   8       41.19       37.33      1.85 o 
  -2   5   8       29.03       25.32      1.18 o 
  -1   5   8        0.04        0.03      0.81 o 
   0   5   8       17.88       18.57      0.70 o 
   1   5   8       43.69       44.96      0.97 o 
   2   5   8       19.34       18.84      0.68 o 
   3   5   8       14.26       14.67      0.62 o 
   4   5   8       15.58       13.96      0.68 o 
   5   5   8        4.24        3.41      0.70 o 
   6   5   8        6.14        6.84      0.75 o 
   7   5   8        2.44        1.78      0.66 o 
   8   5   8        4.07        7.01      0.83 o 
  -5   6   8        0.05        0.43      1.02 o 
  -4   6   8        3.53        4.28      0.76 o 
  -3   6   8        4.98        4.04      0.75 o 
  -2   6   8        0.19        0.36      0.99 o 
  -1   6   8       26.70       24.63      1.21 o 
   0   6   8        0.44        0.11      0.66 o 
   1   6   8        2.26        3.27      0.54 o 
   2   6   8       20.02       21.57      0.76 o 
   3   6   8        8.35        8.63      0.69 o 
   4   6   8        0.69        0.53      0.74 o 
   5   6   8       12.66       12.69      0.71 o 
   6   6   8        9.51        8.26      0.66 o 
   7   6   8        6.23        6.78      0.64 o 
   8   6   8        0.00        0.93      0.83 o 
  -4   7   8        1.58        0.99      1.23 o 
  -3   7   8        1.62        2.30      1.00 o 
  -2   7   8        5.17        2.04      1.40 o 
  -1   7   8        5.96        6.93      0.84 o 
   0   7   8        0.12        0.59      0.71 o 
   1   7   8        6.40        7.94      0.55 o 
   2   7   8        0.06        0.84      0.62 o 
   3   7   8        9.12        8.24      0.72 o 
   4   7   8        0.83        0.84      0.74 o 
   5   7   8        0.11        0.87      0.71 o 
   6   7   8        0.45        0.95      0.51 o 
   7   7   8        0.01        0.00      0.90 o 
  -3   8   8        3.90        5.03      1.48 o 
  -2   8   8       10.31       11.37      1.13 o 
  -1   8   8       53.60       53.97      2.04 o 
   0   8   8       25.10       28.03      0.99 o 
   1   8   8        0.05        0.00      0.87 o 
   2   8   8       12.66       14.72      0.84 o 
   3   8   8        0.10        0.00      0.87 o 
   4   8   8        0.31        0.00      0.81 o 
   5   8   8        0.04        0.00      0.83 o 
   6   8   8        2.34        1.69      0.94 o 
  -1   9   8        6.32        2.45      1.68 o 
   0   9   8        0.00        0.00      0.95 o 
   1   9   8        2.88        3.02      0.66 o 
   2   9   8        7.85        8.06      0.88 o 
   3   9   8        4.01        3.40      0.81 o 
   4   9   8        7.39        8.46      0.88 o 
   5   9   8        6.48        7.92      0.90 o 
  -2  -4   9        2.11        3.39      1.49 o 
  -1  -4   9        0.04        0.00      1.35 o 
   0  -4   9        0.65        0.00      1.50 o 
   1  -4   9        8.59        9.63      1.10 o 
   2  -4   9        1.83        0.62      1.17 o 
   3  -4   9        0.40        0.00      1.49 o 
  -4  -3   9        6.09        3.40      1.76 o 
  -3  -3   9       13.49       18.42      2.03 o 
  -2  -3   9       20.75       14.29      2.30 o 
  -1  -3   9        2.81        0.58      1.49 o 
   0  -3   9       12.71       15.96      1.18 o 
   1  -3   9       13.15       14.68      1.17 o 
   2  -3   9        2.43        1.70      1.36 o 
   3  -3   9        1.42        0.19      1.21 o 
   4  -3   9        6.28        2.59      1.52 o 
   5  -3   9        0.00        0.87      1.28 o 
  -4  -2   9        2.80        0.53      1.62 o 
  -3  -2   9        3.42        3.29      1.35 o 
  -2  -2   9        9.63        8.82      1.61 o 
  -1  -2   9        3.70        2.47      1.32 o 
   0  -2   9       16.00       13.67      1.09 o 
   1  -2   9       14.89       12.26      1.06 o 
   2  -2   9        0.20        0.00      1.33 o 
   3  -2   9        2.10        1.08      1.38 o 
   4  -2   9       33.52       31.94      1.59 o 
   5  -2   9        2.87        1.73      1.25 o 
   6  -2   9        3.89        4.45      0.88 o 
  -5  -1   9        2.16        2.44      1.41 o 
  -4  -1   9        5.46        5.80      1.41 o 
  -3  -1   9        6.36        8.34      1.35 o 
  -2  -1   9        8.97       10.15      0.84 o 
  -1  -1   9       12.20       12.03      1.06 o 
   0  -1   9       73.87       72.15      2.02 o 
   1  -1   9        3.70        3.96      0.69 o 
   2  -1   9        3.72        3.73      0.71 o 
   3  -1   9        4.63        4.30      1.41 o 
   4  -1   9       84.46       91.70      2.36 o 
   5  -1   9       35.00       35.20      1.63 o 
   6  -1   9        2.90        1.04      1.51 o 
   7  -1   9        2.10        2.42      0.82 o 
  -5   0   9        4.17        3.28      1.45 o 
  -4   0   9        7.31        7.03      1.38 o 
  -3   0   9        8.34        6.42      1.45 o 
  -2   0   9        2.43        2.21      1.12 o 
  -1   0   9       15.81       14.29      0.96 o 
   0   0   9       95.26       89.20      1.48 o 
   1   0   9       81.51       83.55      1.44 o 
   2   0   9        0.04        0.00      0.72 o 
   3   0   9       38.32       38.76      1.06 o 
   4   0   9        9.15        7.20      0.62 o 
   5   0   9       39.24       39.98      1.18 o 
   6   0   9        0.77        1.25      0.79 o 
   7   0   9        1.12        0.31      0.97 o 
  -6   1   9        0.00        0.60      1.24 o 
  -5   1   9        0.09        0.00      1.25 o 
  -4   1   9        0.19        0.00      1.14 o 
  -3   1   9        0.87        0.00      1.21 o 
  -2   1   9       41.19       43.68      1.53 o 
  -1   1   9       43.17       44.10      1.43 o 
   0   1   9        1.61        0.10      0.74 o 
   1   1   9        3.31        3.57      0.44 o 
   2   1   9        3.76        4.46      0.49 o 
   3   1   9       49.74       50.99      1.14 o 
   4   1   9        7.64        7.68      0.55 o 
   5   1   9        0.86        0.00      0.78 o 
   6   1   9       16.33       18.07      0.86 o 
   7   1   9        0.29        1.24      0.75 o 
   8   1   9        0.23        0.00      0.95 o 
  -6   2   9        1.11        0.00      1.53 o 
  -5   2   9        0.62        0.00      1.24 o 
  -4   2   9        2.12        0.87      1.23 o 
  -3   2   9        2.52        1.76      0.60 o 
  -2   2   9       17.49       12.61      1.63 o 
  -1   2   9       38.78       40.34      1.41 o 
   0   2   9      149.24      146.86      1.79 o 
   1   2   9       39.76       39.24      0.94 o 
   2   2   9       34.85       34.52      0.92 o 
   3   2   9       42.71       48.50      1.08 o 
   4   2   9        0.58        0.00      0.74 o 
   5   2   9        0.92        0.00      0.73 o 
   6   2   9        4.42        1.71      0.97 o 
   7   2   9        0.73        0.79      0.80 o 
   8   2   9        2.26        0.89      0.95 o 
  -5   3   9        0.13        0.54      1.12 o 
  -4   3   9        1.07        1.61      0.61 o 
  -3   3   9       50.13       36.77      2.19 o 
  -2   3   9       15.41       15.64      1.36 o 
  -1   3   9      180.11      186.57      2.89 o 
   0   3   9       17.66       20.73      0.74 o 
   1   3   9       86.19       87.66      1.37 o 
   2   3   9       34.59       32.37      0.85 o 
   3   3   9       10.70       11.83      0.64 o 
   4   3   9        0.09        0.00      0.67 o 
   5   3   9       11.32       12.47      0.65 o 
   6   3   9        0.64        1.25      0.69 o 
   7   3   9        0.04        0.00      0.88 o 
   8   3   9        0.01        0.00      1.00 o 
  -5   4   9        0.02        0.61      1.09 o 
  -4   4   9        1.62        1.37      1.00 o 
  -3   4   9       10.44       11.87      1.27 o 
  -2   4   9        5.94        1.06      1.26 o 
  -1   4   9        0.15        2.09      0.57 o 
   0   4   9      100.81      107.96      1.58 o 
   1   4   9        0.16        0.00      0.63 o 
   2   4   9        0.92        1.27      0.61 o 
   3   4   9        0.49        0.00      0.63 o 
   4   4   9        5.95        5.10      0.54 o 
   5   4   9       28.55       28.29      0.99 o 
   6   4   9        0.17        0.87      0.68 o 
   7   4   9        0.00        0.00      0.90 o 
   8   4   9        0.03        0.56      0.78 o 
  -5   5   9        1.25        1.27      0.78 o 
  -4   5   9        1.56        0.24      1.21 o 
  -3   5   9        0.01        0.00      1.06 o 
  -2   5   9        5.05        5.50      0.74 o 
  -1   5   9       10.65       10.85      0.88 o 
   0   5   9        5.00        4.99      0.48 o 
   1   5   9       34.71       31.74      0.90 o 
   2   5   9       10.82        8.50      0.58 o 
   3   5   9       20.63       22.50      0.86 o 
   4   5   9      120.83      126.51      1.86 o 
   5   5   9       61.13       64.38      1.42 o 
   6   5   9       30.79       31.72      1.07 o 
   7   5   9        4.62        5.04      0.64 o 
   8   5   9        3.27        4.12      0.59 o 
  -4   6   9        2.39        3.64      1.10 o 
  -3   6   9        0.00        1.69      0.93 o 
  -2   6   9       19.22       17.51      1.16 o 
  -1   6   9        2.11        3.48      0.64 o 
   0   6   9        0.94        0.50      0.71 o 
   1   6   9       27.42       28.89      0.91 o 
   2   6   9        3.49        3.05      0.58 o 
   3   6   9        0.87        0.42      0.74 o 
   4   6   9       88.72       85.92      1.66 o 
   5   6   9       29.71       29.33      1.17 o 
   6   6   9        1.15        0.58      0.88 o 
   7   6   9        0.13        0.00      0.93 o 
  -3   7   9        9.58        7.29      1.04 o 
  -2   7   9        0.72        0.71      1.08 o 
  -1   7   9       31.52       28.47      1.46 o 
   0   7   9        0.03        1.03      0.75 o 
   1   7   9        0.01        0.00      0.77 o 
   2   7   9        2.41        2.80      0.51 o 
   3   7   9        0.37        1.56      0.64 o 
   4   7   9       11.55       14.00      0.77 o 
   5   7   9        0.42        0.38      0.83 o 
   6   7   9        4.73        4.35      0.84 o 
   7   7   9        0.20        0.00      0.87 o 
  -2   8   9        2.06        0.00      1.55 o 
  -1   8   9        0.73        0.83      1.22 o 
   0   8   9        5.95        5.86      0.78 o 
   1   8   9        0.00        0.52      0.72 o 
   2   8   9        9.72        9.85      0.70 o 
   3   8   9        5.31        6.29      0.81 o 
   4   8   9        0.00        0.27      0.79 o 
   5   8   9        5.19        5.69      0.65 o 
   6   8   9        3.86        4.63      0.81 o 
   0   9   9       15.13       17.66      0.96 o 
   1   9   9        0.73        1.35      0.68 o 
   2   9   9        0.01        1.45      0.80 o 
   3   9   9       38.47       42.60      1.50 o 
   4   9   9        2.85        0.79      1.12 o 
  -2  -3  10        4.58        4.91      1.66 o 
  -1  -3  10        0.19        0.00      1.43 o 
   0  -3  10        4.13        3.04      1.51 o 
   1  -3  10        0.36        0.10      1.33 o 
   2  -3  10        0.11        1.59      1.20 o 
   3  -3  10        0.07        0.37      1.44 o 
  -3  -2  10       10.63       10.78      2.16 o 
  -2  -2  10        3.66        0.94      1.55 o 
  -1  -2  10        0.14        0.90      1.18 o 
   0  -2  10        1.69        0.05      1.36 o 
   1  -2  10        1.44        2.32      0.71 o 
   2  -2  10        4.81        5.57      1.01 o 
   3  -2  10        6.46        4.66      0.92 o 
   4  -2  10        4.96        6.99      1.06 o 
   5  -2  10        2.85        2.28      1.56 o 
  -4  -1  10        0.30        0.88      1.44 o 
  -3  -1  10       10.59       10.41      1.26 o 
  -2  -1  10        0.01        0.00      1.44 o 
  -1  -1  10        5.53        4.02      0.87 o 
   0  -1  10        4.00        3.09      0.79 o 
   1  -1  10        6.93        6.76      0.87 o 
   2  -1  10        0.05        0.00      1.19 o 
   3  -1  10        0.24        1.29      1.03 o 
   4  -1  10        9.33        9.17      1.13 o 
   5  -1  10       15.35       12.89      1.31 o 
   6  -1  10        2.91        4.41      1.00 o 
  -4   0  10        0.14        0.00      1.49 o 
  -3   0  10        0.41        0.60      1.23 o 
  -2   0  10        0.86        0.82      1.07 o 
  -1   0  10        2.46        1.39      1.27 o 
   0   0  10       13.74       14.79      0.72 o 
   1   0  10        4.85        4.58      0.64 o 
   2   0  10        6.88        9.04      0.77 o 
   3   0  10       32.74       33.60      1.04 o 
   4   0  10       10.59        8.15      0.69 o 
   5   0  10        9.43       10.90      0.81 o 
   6   0  10       16.79       16.40      0.90 o 
  -5   1  10        1.91        1.66      1.28 o 
  -4   1  10        3.97        3.67      1.35 o 
  -3   1  10        1.09        0.85      1.24 o 
  -2   1  10        0.00        0.00      1.02 o 
  -1   1  10        2.64        1.29      1.25 o 
   0   1  10       22.58       21.13      0.83 o 
   1   1  10        2.58        2.28      0.58 o 
   2   1  10        0.35        0.00      0.74 o 
   3   1  10       13.92       15.48      0.80 o 
   4   1  10        3.04        2.44      0.54 o 
   5   1  10        0.27        0.00      0.88 o 
   6   1  10        3.75        6.20      0.72 o 
   7   1  10       10.27       11.93      0.84 o 
  -5   2  10        3.19        1.34      1.75 o 
  -4   2  10       11.82        9.53      1.62 o 
  -3   2  10        7.91        7.79      1.16 o 
  -2   2  10       60.68       54.61      2.34 o 
  -1   2  10        0.73        0.80      1.18 o 
   0   2  10        0.01        0.00      0.79 o 
   1   2  10        1.51        0.10      0.79 o 
   2   2  10        7.15        7.89      0.58 o 
   3   2  10       32.77       30.34      0.97 o 
   4   2  10        0.75        1.21      0.51 o 
   5   2  10        0.13        0.30      0.68 o 
   6   2  10        0.00        0.66      0.76 o 
   7   2  10        0.58        0.55      0.85 o 
  -5   3  10        0.28        0.00      1.46 o 
  -4   3  10        9.24       11.65      1.56 o 
  -3   3  10       50.24       41.05      2.44 o 
  -2   3  10        8.67        6.16      1.61 o 
  -1   3  10       44.71       41.43      1.54 o 
   0   3  10      128.37      131.62      1.84 o 
   1   3  10        5.25        8.01      0.56 o 
   2   3  10        1.37        0.64      0.74 o 
   3   3  10        1.25        0.55      0.78 o 
   4   3  10        5.49        3.80      0.49 o 
   5   3  10       32.24       35.77      1.10 o 
   6   3  10        0.23        1.01      0.83 o 
   7   3  10        2.56        3.48      0.67 o 
  -4   4  10        0.61        0.00      1.32 o 
  -3   4  10        2.90        3.65      0.74 o 
  -2   4  10        6.19        8.06      0.90 o 
  -1   4  10        3.72        3.26      0.69 o 
   0   4  10       11.62       12.32      0.66 o 
   1   4  10       37.32       39.04      1.04 o 
   2   4  10       39.53       42.50      1.10 o 
   3   4  10        2.89        2.59      0.51 o 
   4   4  10        1.87        1.94      0.43 o 
   5   4  10        0.13        0.56      0.72 o 
   6   4  10       18.41       18.51      0.91 o 
   7   4  10        0.00        0.10      0.57 o 
  -4   5  10        0.24        0.00      1.27 o 
  -3   5  10        5.18        4.68      1.36 o 
  -2   5  10        0.25        0.00      1.16 o 
  -1   5  10        9.86       10.20      0.89 o 
   0   5  10       24.99       26.77      0.94 o 
   1   5  10       13.45       12.55      0.70 o 
   2   5  10        8.49       11.08      0.66 o 
   3   5  10        1.79        1.41      0.81 o 
   4   5  10        7.07        6.37      0.60 o 
   5   5  10        0.16        0.00      0.99 o 
   6   5  10        0.78        0.00      0.86 o 
   7   5  10        2.01        2.32      0.67 o 
  -3   6  10        0.24        0.15      1.08 o 
  -2   6  10        4.20        5.06      0.85 o 
  -1   6  10        1.34        2.24      0.60 o 
   0   6  10       19.41       17.83      1.02 o 
   1   6  10        2.00        0.75      0.82 o 
   2   6  10        4.18        5.62      0.66 o 
   3   6  10        0.03        0.00      0.81 o 
   4   6  10        2.22        2.73      0.66 o 
   5   6  10       29.70       30.15      1.16 o 
   6   6  10        0.54        0.13      0.82 o 
   7   6  10        0.01        0.00      0.89 o 
  -2   7  10        6.15        8.26      1.37 o 
  -1   7  10        0.72        0.62      1.09 o 
   0   7  10       17.26       16.49      1.05 o 
   1   7  10        0.03        0.00      0.88 o 
   2   7  10        2.39        2.91      0.52 o 
   3   7  10        1.23        0.74      0.83 o 
   4   7  10        5.03        2.85      0.71 o 
   5   7  10        0.77        1.20      0.65 o 
   6   7  10       11.04       12.08      0.85 o 
  -1   8  10        1.23        1.67      1.25 o 
   0   8  10        0.00        0.00      0.80 o 
   1   8  10        4.26        4.69      0.68 o 
   2   8  10        1.65        1.10      0.97 o 
   3   8  10        2.12        2.26      0.69 o 
   4   8  10        1.86        1.86      0.68 o 
   5   8  10        0.01        0.28      0.80 o 
   2   9  10        0.43        0.80      0.66 o 
   3   9  10        1.06        1.41      0.98 o 
  -1  -2  11        1.04        1.85      1.41 o 
   0  -2  11        3.27        3.14      0.92 o 
   1  -2  11        0.51        0.00      1.52 o 
   2  -2  11        0.26        0.73      1.27 o 
   3  -2  11        1.84        4.65      0.91 o 
  -2  -1  11        0.14        0.00      1.40 o 
  -1  -1  11        0.61        0.00      1.37 o 
   0  -1  11        2.38        2.28      1.26 o 
   1  -1  11        9.55        8.08      0.97 o 
   2  -1  11        4.99        5.03      0.79 o 
   3  -1  11       18.09       17.74      1.37 o 
   4  -1  11       30.91       34.55      1.89 o 
  -3   0  11        3.05        3.67      0.92 o 
  -2   0  11        6.99        8.07      0.94 o 
  -1   0  11       21.74       22.17      1.44 o 
   0   0  11        7.87        6.22      0.79 o 
   1   0  11        4.76        2.78      1.04 o 
   2   0  11       20.30       18.87      0.96 o 
   3   0  11       13.85       15.03      0.87 o 
   4   0  11       19.44       21.81      1.00 o 
   5   0  11       15.11       15.51      0.94 o 
  -3   1  11        2.33        3.92      0.79 o 
  -2   1  11        0.36        0.00      1.11 o 
  -1   1  11       19.86       19.40      1.28 o 
   0   1  11        6.20        4.91      0.72 o 
   1   1  11        3.60        3.92      0.70 o 
   2   1  11        0.10        0.70      0.71 o 
   3   1  11        8.86        7.72      0.67 o 
   4   1  11        0.02        0.00      0.81 o 
   5   1  11        0.12        0.54      0.84 o 
   6   1  11        8.72        8.97      0.81 o 
  -4   2  11        0.01        0.16      1.18 o 
  -3   2  11        0.02        0.00      1.22 o 
  -2   2  11        1.72        2.07      1.35 o 
  -1   2  11        0.72        0.87      0.97 o 
   0   2  11       16.71       16.40      0.77 o 
   1   2  11        1.08        0.35      0.81 o 
   2   2  11        2.66        2.73      0.47 o 
   3   2  11        7.60        6.09      0.59 o 
   4   2  11        2.13        1.68      0.57 o 
   5   2  11        0.81        0.00      0.92 o 
   6   2  11        5.06        3.71      0.93 o 
  -4   3  11        2.77        3.22      1.32 o 
  -3   3  11       11.19        9.16      1.78 o 
  -2   3  11       17.89       16.43      1.74 o 
  -1   3  11        0.32        0.00      1.23 o 
   0   3  11        0.99        1.08      0.78 o 
   1   3  11       83.63       85.52      1.57 o 
   2   3  11        0.89        1.16      0.56 o 
   3   3  11        8.47        8.65      0.67 o 
   4   3  11        2.89        3.14      0.55 o 
   5   3  11        0.33        0.00      0.88 o 
   6   3  11        0.11        0.42      0.86 o 
   7   3  11        4.51        3.74      0.77 o 
  -3   4  11       46.47       50.60      2.74 o 
  -2   4  11       56.82       49.90      2.75 o 
  -1   4  11        4.34        3.26      0.87 o 
   0   4  11        1.46        1.24      0.57 o 
   1   4  11        0.01        0.58      0.69 o 
   2   4  11       37.14       39.17      1.15 o 
   3   4  11        6.60        7.31      0.60 o 
   4   4  11        0.00        0.00      0.78 o 
   5   4  11        3.75        2.56      0.90 o 
   6   4  11        2.48        3.35      0.59 o 
   7   4  11        5.91        5.07      1.17 o 
  -3   5  11        0.22        0.00      1.41 o 
  -2   5  11        6.31        7.07      0.98 o 
  -1   5  11        4.84        4.48      0.72 o 
   0   5  11        0.12        0.76      0.72 o 
   1   5  11       10.38        9.23      0.68 o 
   2   5  11        4.52        5.26      0.74 o 
   3   5  11       10.71       11.53      0.73 o 
   4   5  11        4.61        4.87      0.56 o 
   5   5  11        5.54        6.52      0.64 o 
   6   5  11        5.08        4.71      0.82 o 
  -2   6  11        2.19        5.18      0.84 o 
  -1   6  11        1.69        0.39      1.30 o 
   0   6  11        4.78        4.57      0.70 o 
   1   6  11        2.06        0.66      0.87 o 
   2   6  11        1.04        0.64      0.66 o 
   3   6  11       22.10       24.64      0.96 o 
   4   6  11       26.64       25.87      1.06 o 
   5   6  11       18.39       18.07      1.07 o 
   6   6  11        0.12        0.00      0.93 o 
  -1   7  11        2.64        0.00      1.49 o 
   0   7  11        5.57        5.50      0.77 o 
   1   7  11        2.79        2.88      0.56 o 
   2   7  11        4.82        6.34      0.75 o 
   3   7  11        0.23        0.00      0.85 o 
   4   7  11        1.43        1.38      0.93 o 
   5   7  11        1.60        0.91      1.03 o 
   0   8  11        5.80        5.79      0.83 o 
   1   8  11        0.00        0.64      0.80 o 
   2   8  11        0.20        0.75      0.83 o 
   3   8  11        0.61        0.00      0.96 o 
   4   8  11        0.17        0.00      0.94 o 
   1  -1  12        1.39        1.47      0.72 o 
   2  -1  12        0.02        0.00      1.32 o 
  -1   0  12        0.23        0.00      1.64 o 
   0   0  12        0.92        0.30      0.88 o 
   1   0  12        0.47        0.00      0.94 o 
   2   0  12        2.26        3.05      0.72 o 
   3   0  12        2.76        3.38      0.62 o 
   4   0  12        0.44        0.00      1.06 o 
  -2   1  12        0.56        0.00      1.53 o 
  -1   1  12        0.53        0.00      1.46 o 
   0   1  12        2.22        1.87      0.72 o 
   1   1  12        4.67        4.64      0.65 o 
   2   1  12        0.10        0.99      0.83 o 
   3   1  12        4.22        3.35      0.72 o 
   4   1  12        3.08        0.68      1.01 o 
   5   1  12        0.14        0.00      0.92 o 
  -2   2  12        0.16        0.00      1.28 o 
  -1   2  12        1.22        0.98      1.28 o 
   0   2  12        0.95        0.86      0.62 o 
   1   2  12        0.03        0.53      0.76 o 
   2   2  12        5.65        7.02      0.71 o 
   3   2  12        0.26        0.00      0.87 o 
   4   2  12        1.06        0.48      0.90 o 
   5   2  12        0.04        0.00      0.94 o 
  -2   3  12        9.13        4.57      1.84 o 
  -1   3  12        4.07        3.50      0.86 o 
   0   3  12        0.61        1.11      0.81 o 
   1   3  12        1.86        1.95      0.93 o 
   2   3  12        7.94        8.24      0.73 o 
   3   3  12        0.17        0.00      0.84 o 
   4   3  12        0.10        0.00      0.94 o 
   5   3  12        2.33        2.59      0.75 o 
  -2   4  12        0.01        0.00      1.52 o 
  -1   4  12        0.86        0.00      1.70 o 
   0   4  12        9.35        9.96      0.71 o 
   1   4  12        7.12        6.93      0.79 o 
   2   4  12        3.64        2.96      0.72 o 
   3   4  12        1.01        0.00      0.98 o 
   4   4  12        0.20        0.00      0.92 o 
   5   4  12        0.24        0.97      0.75 o 
   6   4  12        3.50        0.14      1.11 o 
  -2   5  12        0.15        0.00      1.39 o 
  -1   5  12        0.01        0.10      1.07 o 
   0   5  12        0.03        0.00      0.87 o 
   1   5  12       20.89       22.32      1.02 o 
   2   5  12       27.48       34.04      1.17 o 
   3   5  12        2.38        1.78      0.90 o 
   4   5  12        0.07        0.83      0.55 o 
   5   5  12        2.28        4.03      0.69 o 
  -1   6  12        0.47        0.00      1.28 o 
   0   6  12        0.50        0.00      0.94 o 
   1   6  12        0.03        1.07      0.75 o 
   2   6  12        1.67        0.45      0.97 o 
   3   6  12        6.17        6.38      0.69 o 
   4   6  12       22.60       25.84      1.14 o 
   5   6  12        8.32        6.07      1.30 o 
   0   7  12        5.64        5.70      0.85 o 
   1   7  12        0.27        0.86      0.84 o 
   2   7  12        0.35        0.00      0.94 o 
   3   7  12        9.18       12.71      0.88 o 
   4   7  12       10.61       11.69      0.91 o 
   0   2  13        1.79        3.53      0.71 o 
   1   2  13        0.01        0.02      0.90 o 
   2   2  13        1.94        2.91      0.66 o 
   3   2  13        1.28        0.71      1.05 o 
   0   3  13        4.27        4.67      0.81 o 
   1   3  13       13.46       12.10      0.86 o 
   2   3  13        6.51        6.61      0.97 o 
   3   3  13        0.14        0.00      0.89 o 
   4   3  13        1.08        1.35      0.95 o 
   0   4  13        5.22        5.13      0.67 o 
   1   4  13        3.19        2.08      1.11 o 
   2   4  13       42.50       43.22      1.39 o 
   3   4  13        0.03        0.00      0.94 o 
   4   4  13        0.38        1.73      0.90 o 
   0   5  13        0.34        1.28      0.84 o 
   1   5  13        0.01        0.00      0.91 o 
   2   5  13        0.48        0.00      1.04 o 
   3   5  13       22.08       22.03      1.12 o 
   2   6  13        1.55        1.45      1.34 o 
                                                 
